# Supplementary material for: Understanding protection from SARS-CoV-2 using metabolomics
Source: Sci Rep. 2021 Jul 5;11:13796. doi: 10.1038/s41598-021-93260-2 (PMC8257707; doi:10.1038/s41598-021-93260-2)
Supplement: Supplementary file 2 — Supplementary Information 2. [file 41598_2021_93260_MOESM2_ESM.xlsx]

## Sheet: Foglio1
	COV 04 A	COV 09 A	COV 10 A	COV 13 A	COV 16 A	COV 19	COV 21	COV 46	COV 25	COV 27	COV 28	COV 109	COV 39	COV 42	COV 44	COV 45	COV 06 A	COV 47	COV 48	COV 89	COV 17 A	COV 177	COV 23	COV 38	COV 05 A	COV 49	COV 11 A	COV 12 A	COV 18	COV 20	COV 22	COV 36	COV 26	COV 43	COV 30	COV 32	COV 33	COV 24	COV 14 A	COV 37	COV 40	COV 41	COV 08 A	COV 29	COV 35
group	P	P	P	P	P	P	P	P	P	P	P	P	P	P	P	P	P	P	P	P	P	P	P	P	U	U	U	U	U	U	U	U	U	U	U	U	U	U	U	U	U	U	U	U	U
(2,5-Dimethoxyphenyl)acetone	0.564	0.152	0.316	0.321	0	0	0.61	0.305	0	0.571	0.583	0	0	0.125	0.258	0	1.128	0.063	0.193	0.217	0.174	13.333	0.805	52.016	0.168	0.198	0.342	0.278	0.72	0.741	0.767	0.255	0.444	0.388	0.132	0.185	0.253	1.204	0.398	0.165	0.223	0.206	0.287	0.474	0.291
(7a-Isopropenyl-4,5-dimethyloctahydroinden-4-yl)methanol	0.104	0.13	0.135	0	0	0.224	0.188	0.109	0.143	0	0.18	0.102	0.279	0.146	0.129	0.173	0.108	0.084	0.086	0.173	0.109	0.212	0.237	0.203	0.105	0.11	0.114	0.128	0.153	0.153	0.348	0.425	0	0.216	0.374	0.247	0.211	0.116	48.854	0.309	0.183	0.144	0.287	0.181	0.25
(8Z,11Z,14Z)-Icosa-8,11,14-trienoate	0.899	0	0	0.069	0	0	1.902	0	0.43	0	1.301	0	0	0	0	0	0	0.865	0	1.236	0	0	0	0	0.021	24.984	0	0	0.109	29.431	66.747	30.643	20.088	0	47.458	60.984	30.11	0	0.211	45.9	20.476	15.386	0	19.776	28.85
(R,S)-2,3-Dihydroxybutanoic acid, tris(trimethylsilyl)	0	0	0.768	0	0	0.853	1.033	0	0	0.823	1.212	0	0	2.037	0.796	0	0	0	1.264	1.084	0.893	0	0.947	0	0.672	1.626	0.593	1.07	0.895	0.869	0.232	0	1.169	0	1.035	19.896	1.035	1.227	0.562	0	0	0	0	0	1.123
(n)-MDEA, N-trimethylsilyl-	0	0	0	0	0	0	0	0	0	0	0	0	0	0	0	0	0	0	0	0	0	0	0	0	0	0.703	0	0	0	0	0	0	0	0	0	0	0	0	0	3.971	0	0	0	0	0
(n)-Phenylpropanolamine, N-trimethylsilyl-, trimethylsilyl ether	0	0.824	0.565	0.665	0	29.933	62.588	92.15	0	23.065	20.531	58.779	16.872	8.896	73.48	51.381	0	59.059	119.668	177.015	1.263	141.827	0	70.257	0.966	134.193	0.57	10.293	32.686	3.015	27.647	129.288	16.744	95.783	98.636	18.989	54.435	25.152	0.749	11.398	137.241	173.797	2.139	32.848	139.988
1,1'-Biphenyl, 2,2',5,5'-tetramethyl-	0.773	1.019	0.632	0.803	0.853	0.853	1.056	0.829	0.98	0.731	0.875	0.409	1.017	0.644	0.602	0.777	0.802	0.506	0.514	0.715	0.806	1.104	0.852	0.935	0.609	0.703	0.844	0.663	0.982	0.971	0.883	1.084	0.912	0.755	1.299	0.906	1.309	0.695	1.054	1.049	0.873	0.741	1.301	0.768	0.894
1,1'-Biphenyl, 3,4-diethyl-	0.23	0.26	32.019	0.229	0.225	54.278	58.033	0.24	0.263	0.206	0.224	0.225	0.299	34.962	41.472	50.496	0.26	0.169	32.446	41.972	0.239	64.226	51.97	50.695	0.189	53	0.228	0.193	0.305	0.281	65.121	60.543	0.234	47.924	69.184	47.309	66.661	0.208	0.258	0.329	47.465	46.591	0.375	0.203	0.25
1,1-Dimethylethanol,	0.272	0.39	12.577	0	0.337	45.819	0.117	1.156	0.55	0.709	0.696	0.859	0.838	0.52	0.688	0.712	0.867	0.232	0.857	1.106	0.109	0	0.568	0.996	0	1.011	0	0.792	0.502	0.766	0.72	1.169	0.491	1.143	0.704	0.68	0.739	32.169	0.539	1.132	0.71	0.864	23.572	0.519	0.562
1,2'-Binaphthalene, 1',2',3',4',5,6,7,8-octahydro-	13.291	21.356	3.635	8.579	3.234	65.542	79.115	24.057	29.075	63.617	46.604	9.347	9.134	14.072	9.142	17.494	8.826	17.802	25.438	15.631	5.857	20.212	0.071	12.913	0	60.318	32.637	2.846	16.976	21	42.957	59.863	50.676	13.344	61.788	26.322	36.255	5.396	40.353	0.062	28.085	13.144	45.446	18.151	65.459
1,2,3-Butanetriol, 3	0.125	0.173	0.09	0.183	0.27	0.404	0.329	6.87	0.191	16.436	0.224	0.205	0.12	0.187	0.258	37.705	0.759	0.148	0.214	0.26	0.239	0.127	0.355	0.203	0.378	0.242	0.228	0.171	0.545	0.153	0.186	0.978	0.304	0.172	0.176	0.103	0.274	0.51	0.141	0.391	1.136	0.329	0.11	0.203	0.187
1,2-Benzenedicarboxylic acid, bis(2-methylpropyl) ester	4.514	6.396	4.358	6.537	5.458	8.841	10.963	2.465	8.249	9.327	9.357	2.597	5.524	2.162	1.549	2.588	4.251	3.227	3.665	5.702	5.378	6.327	9.419	5.551	2.792	6.175	6.523	4.044	6.371	6.821	10.966	4.059	9.401	2.22	7.704	3.975	3.357	4.215	8.946	6.131	0	4.011	6.527	6.411	3.12
1,2-Ethanediol, diacetate	1.818	16.239	14.248	0	23.83	0	14.79	0	0	0	15.101	0	7.2	0	0	18.594	0	0	0	27.186	0	0	0	0	10.853	0	0	22.618	19.092	0	22.071	0	15.201	0	3.06	0	0	19.825	0	0	0	21.043	14.421	14.584	0
1,3-Diethylimidazolidine	1.191	1.409	1.377	1.537	1.595	1.862	2.019	2.53	1.841	1.966	2.042	2.209	2.234	2.183	2.022	2.092	1.019	1.582	2.336	2.688	1.589	2.442	1.846	2.277	1.218	2.373	0.958	1.69	1.855	1.788	1.928	2.38	2.058	2.177	1.981	1.998	2.027	2.038	1.546	2.366	2.476	2.304	1.345	2.054	2.226
1,3-Dioxane-5-methanol, 5-ethyl-	1.86	2.168	2.145	2.064	0.966	2.693	3.028	1.636	3.108	3.132	3.052	0.818	1.416	1.143	1.054	1.402	2.169	1.413	1.329	1.799	2.025	1.868	3.006	1.769	1.952	1.274	2.258	1.049	2.618	2.555	2.858	1.551	2.9	1.531	2.157	1.133	1.056	1.158	2.412	1.543	0.873	1.337	1.962	3.228	1.227
1,3-Propanediol, 2	1.254	3.794	0.632	1.193	0.786	1.705	0	1.418	0	0	0	0	0.1	1.019	0.86	0.388	0.824	0.759	0	0.434	1.023	0.425	0	0	1.281	0.747	1.072	1.263	0.153	0	0	0.149	0	0.819	0	0	0.718	1.227	0.586	0	0.67	0.123	0.573	0	0
1,5-Anhydroglucitol, 4	14.44	8.282	5.781	5.482	4.425	0	0	8.201	4.926	6.126	6.731	5.379	0	3.991	0	2.761	6.788	5.231	4.479	5.398	6.27	0	0	4.921	6.34	0.198	6.979	4.301	0	6.131	5.367	0.404	6.127	0.216	0.792	0	0.486	6.763	6.183	51.845	0	0.267	0	0.271	0.083
1,7-Dimethylxanthine	4.786	0.238	0.181	0.321	0	0	1.244	4.995	2.271	65.538	1.593	0	3.171	6.485	0	0	0	0.443	5.979	0	0	29.703	0	0.081	0	6.504	0	0	2.138	4.139	0	0	73.477	3.773	0	0.082	0	0	0	0	4.607	0	0	0	0
1-(2-Methoxy-1-methylethoxy)-2-propanol,	0.878	0.846	0.926	0.895	0.876	0.987	0.376	0.938	1.076	1.052	0.987	1.084	0	0.894	0.925	0.928	0.846	0.97	0	0.976	0.958	0.892	1.065	0.976	0.735	1.077	0.935	0.899	0.938	1.099	1.022	1.02	1.006	0.086	1.035	0.968	1.056	1.112	0.984	0.926	1.035	0.946	0.882	0	0.978
1-(4-Amino-furazan-3-yl)-5-(4-methyl-piperazin-1-ylmethyl)-1H-[1,2,3]triazole-4-carboxylic acid ethyl ester	1.379	2.103	2.123	2.225	1.505	3.007	1.009	2.028	3.515	1.554	3.321	1.493	0.359	1.434	0.989	0.863	2.104	1.034	1.714	0	5.944	0	2.982	0	1.679	1.34	2.053	0.706	1.767	2.376	2.23	1.211	1.684	1.682	0.55	0.741	1.33	4.215	3.091	1.481	1.684	3.024	0.551	1.174	1.352
1-Butanone, 3-methyl-1-phenyl-	0.084	0.195	0.158	0.206	0.202	0.426	0.305	0.349	0.263	0.48	0.381	0	0.259	0.457	0.366	0.453	0.152	0.253	0.3	0.087	0.196	0.425	0.544	0.366	0.126	0.396	0.182	0.15	0.218	0.23	0.325	0.51	60.615	0.453	0.528	0.371	0.443	0.232	0.234	0.514	0.426	0.391	0.221	0.339	0.52
1-Decanol, 2-ethyl-	0	0	0	0	0	1.099	0	0.698	0	0.777	0.987	0.552	0	0	0.688	0	0	0.675	0.621	1.409	0	0	0	0	0	2.417	1.825	0	0	0	0	1.53	0	4.053	0	2.121	1.795	0	0	2.428	2.679	3.25	0	0.835	2.33
1-Decene, 8-methyl-	0.711	0.477	0.745	0	0.494	0.583	0	0	0.646	0	0.74	0	1.316	0.457	0.495	0.647	0.499	0	0.707	0.499	0.479	0	0	0.569	0.483	0.549	0.707	0.171	0.851	0.46	0	0.574	1.239	0	0	0.577	0.57	0.602	0.515	0	0.568	0.473	0.154	0.903	0.562
1-Deoxypentitol, 4	54.209	0.087	65.642	53.627	0.157	0	0.305	0.109	0.096	0	0	0	0	0.083	65.392	45.557	0.195	48.027	0.086	8.607	0.087	0.064	0.118	0	56.345	0.154	13.411	0	28.78	51.581	69.837	0.34	0.187	0.065	50.76	0.103	0.127	0.185	48.409	0.103	0.426	0.288	0	65.447	0
1-Dodecanol, 2-octyl-	9.613	10.298	10.319	10.735	10.803	11.892	4.179	0	22.38	13.236	32.311	0	13.562	7.171	11.422	0	20.255	0	4.565	7.978	13.912	4.735	0	0	13.372	0	10.788	17.675	8.117	13.438	14.729	11.327	0.327	7.416	0	0	0	11.765	7.822	16.5	12.298	4.114	8.137	17.248	0
1-Eicosanol	0.293	0.173	0	1.147	0.337	0.404	1.291	0	0.12	2.103	0	0.307	0.199	0	1.269	0.129	18.325	3.839	0.514	0	0.305	0	0.71	0.529	16.06	0.637	0	1.113	43.64	0	2.765	1.233	1.941	0	0.132	0.165	0	0	1.171	0	1.36	0.597	0	0	0.291
1-Ethyl-1-tridecyloxy-1-silacyclohexane	0.146	0	0	0	0	0.135	0.423	0.393	0	0.114	0	0.184	0	0	0.258	0.086	0.043	0.274	0.193	0.52	0.283	0.488	0.118	0	0.189	0.242	0.091	43.845	0	0.23	0.534	0.468	0	0.517	45.763	59.069	0	0	0	0	0.588	0	0.088	0	0.27
1-Heptadecene	0	39.698	0	0	11.904	0	0	0	0	0	0	0.634	0	0	0	0	0	0.021	0	0	0	0	0	0	0	2.175	0	0	41.13	0	0.743	0	48.221	0	0	1.833	0	3.613	0	3.786	3.774	1.399	0	0	0
1-Hexacosene	2.696	5.377	3.681	3.188	1.819	8.863	3.615	3.839	3.802	3.383	11.892	2.311	6.821	5.903	5.808	4.379	5.855	3.48	3.793	6.764	1.372	1.89	2.911	6.466	1.281	3.999	3.786	3.702	2.684	1.737	3.113	2.359	2.876	6.726	8.343	9.412	2.745	3.15	8.525	10.081	3.592	3.415	3.66	8.014	7.946
1-Iodo-2-methylundecane	0	1.019	4.787	0.505	22.774	57.868	0	0.371	48.753	0	0.785	1.473	0	3.035	1.85	2.998	0	0	1.907	3.404	0	2.293	0	0	1.134	0.11	0.274	0	1.986	0.945	0	0	2.339	0	1.233	0.68	1.985	2.084	2.084	0	0	0	0.794	1.242	2.642
1-Methyl-N,N-bis(trimethylsilyl)-4-[(trimethylsilyl)oxy]-1H-imidazol-2-amine	0.272	0.629	0.316	0.298	0.247	0.987	0.751	1.33	0.717	0.754	0.875	0.757	0.858	1.393	0.452	0.906	0.781	0.802	1.072	1.344	0.479	1.316	0.615	1.261	0.378	1.494	0.342	0.492	1.2	0.511	0.604	1.7	0.982	0.97	0.638	1.442	1.943	0.973	0.375	1.564	1.38	1.44	0.265	0.7	1.269
1-Monomyristin	1.776	2.19	1.671	1.881	0	2.087	2.676	3.293	2.056	2.286	2.648	4.029	4.647	2.785	2.947	2.998	1.67	4.472	2.636	3.924	2.482	4.565	2.509	4.392	1.428	3.34	1.711	2.183	2.749	2.683	2.161	0	2.876	2.738	3.324	3.625	3.336	1.969	3.56	4.423	3.409	3.291	2.117	2.009	2.85
1-Octanol, 2-butyl-	1.149	1.431	0	1.996	1.168	2.872	0	1.221	3.156	3.978	1.458	2.556	1.336	1.684	2.345	2.394	2.364	2.489	1.607	4.076	2.961	2.739	1.562	4.087	3.107	1.934	1.186	0.449	2.88	1.661	2.974	3.039	1.473	2.501	2.928	2.183	0	1.806	3.372	2.263	0.467	2.51	1.169	2.506	2.184
1-Octanol	0.376	0.369	0.406	0.413	0.382	0.359	0.352	0	0.622	0.754	0.426	0	0.558	0	0.323	0	0.304	0	0.407	0.347	0.414	0	0.544	0.671	0.378	0.396	0.388	0.385	0.349	0.485	0.465	0.574	0.748	0.388	0.704	0.535	0.57	0.51	0.445	0.535	0.649	0	0.441	0.542	0.416
1-Pentadecene	0	0	30.393	22.662	0	20.172	21.41	0	0	21.099	0	0	0	18.333	0	1.877	0	0	0	0	0	0	23.476	0	0.126	0.132	24.427	0	19.398	29.201	22.791	0	0	0	0	0	30.68	0	3.771	0	0	0	39.228	0	0
1-Pentanol, 2-ethyl-4-methyl-	0.188	0	0.181	0.183	0	0	0.211	0	0.215	0.183	0	0.184	0	0.166	0	0	0.173	0	0	0	15.001	0	0	0	0	0	0	0.086	0	0.23	13.057	0	0	0	0	0.515	0	0	0	0	17.574	0.185	0	0.203	0
1-Penten-3-one, 4(R)-t-butyldimethylsilyloxy-	0.815	0.911	0.994	1.124	1.011	1.189	1.291	1.178	1.219	1.189	1.257	1.37	1.256	1.517	1.183	1.165	0.933	1.181	1.243	1.301	1.197	1.274	1.373	1.525	0.882	1.318	0.935	1.07	1.266	0.843	1.255	1.275	0.468	1.164	1.321	1.236	1.246	1.39	1.054	1.255	1.38	1.255	0.97	1.264	1.206
1-Phenyl-1,2-ethanediol	0.251	0.412	0.429	0.528	0.427	0	0.563	0.393	0.478	0.503	0.426	0.409	0.598	0.146	0.43	0.431	0.434	0.401	0.407	0.347	0.523	0.403	0.615	0.488	0.399	0.308	0.411	0.514	0.305	0.46	0.395	0.531	0.398	0.453	0.352	0.35	0.296	0.533	0	0	0.467	0.453	0.485	0.632	0.52
10,18-Bisnorabieta-5,7,9(10),11,13-pentaene	8.234	13.399	4.132	0	0	32.491	45.873	13.566	13.964	35.546	28.407	0	7.279	9.042	0	9.944	6.267	7.973	15.537	8.325	3.81	10.361	39.995	11.611	0	37.575	16.9	0	8.772	11.318	20.747	33.13	31.804	0	36.188	20.987	22.91	0	25.2	42.464	16.701	7.529	25.799	9.662	36.006
10,18-Bisnorabieta-8,11,13-triene	0.084	0.152	73.161	0.092	56.329	0.247	0.376	0.153	0.143	0.297	0.247	0.082	0.12	0.146	0.086	0.129	0.087	0.105	0.129	0.13	0.087	0.127	0.331	0.142	62.999	0.286	0.16	66.249	0.109	0.128	0.209	0.255	0.281	0.086	0.308	0.185	0.232	67.164	0.234	0.37	0.183	0.103	0.221	0.113	0.291
10-Undecenoic acid	14.628	25.475	50.693	42.618	34.475	0.067	31.529	64.734	60.182	40.69	45.236	41.62	19.485	0.125	41.623	40.337	0.087	26.344	46.44	43.641	55.105	64.417	69.932	41.219	31.72	0.132	35.466	49.152	45.974	56.92	47.441	36.763	35.756	0.065	45.873	24.818	32.011	45.255	29.088	60.733	46.227	40.338	0	69.398	0.083
1H-Benzoimidazole, 2-(2-methyl-1H-indol-3-ylmethyl)-	0	14.309	0.09	0	50.804	6.238	16.152	52.782	0	50.313	7.562	0	0	0.062	0.065	0	0	0	58.462	0	45.33	0	0.142	0	0.126	0	0.068	39.822	8.641	0.128	12.337	60.798	0	6.079	0	6.92	0	46.135	42.835	0	0.264	0.185	0	0	66.312
1H-Indene, 1-ethylidene-	0.146	0.173	0.135	0.161	0.135	0.18	0.188	0.087	0.143	0.206	0.202	0.082	0.199	0.083	0.108	0.108	0.173	0.084	0.086	0.108	0.152	0.106	0.213	0.224	0.168	0.088	0.182	0.15	0.196	0.153	0.186	0.213	0.21	0.108	0.242	0.227	0.19	0.185	0.141	0.247	0.223	0.082	0.176	0.203	0
1H-Indene, 1-methylene-	0.397	0.434	0.406	0.436	0.427	0.516	0.493	0.174	0.55	0.503	0.539	0.225	0.538	0.166	0.172	0.173	0.39	0.169	0.171	0.195	0.414	0.191	0.402	0.529	0.399	0.176	0.456	0.428	0.48	0.511	0.488	0.553	0.491	0.172	0.528	0.535	0.507	0.51	0.515	0.535	0.507	0.206	0.485	0.519	0.52
1H-Indene-4-acetic acid, 6-(1,1-dimethylethyl)-2,3-dihydro-1,1-dimethyl-	0	0	0	0	0	0	0	1.047	0	0	0	0	0	0	1.807	20.945	0	30.225	28.695	6.959	0	6.985	0	0	0.189	6.834	0.296	0.235	0.655	0.383	0.372	0.361	0.21	0	5.437	0.391	0	0.44	0.351	0.473	0	25.301	0	0.248	0
1H-Indole-3-carboxamide, 1-(5-fluoropentyl)-N-(phenylmethyl)-	0	0	0	0	0	0	1.221	0	0	0	0	12.905	0	0	1.764	1.51	0	0	0	15.393	0	14.883	0	11.916	0	0	0	0	0.851	0	0	7.671	0	3.988	0	0	0	0	0	0	0	0	0	0.677	2.184
2'-Desoxyuridine	0	14.591	12.126	0	14.576	43.306	23.523	35.595	3.754	18.425	22.909	5.031	6.781	23.759	16.907	14.193	14.942	8.332	27.11	25.647	0	0	0	20.884	12.176	0	22.534	24.908	18.612	0	23.116	0	28.694	29.341	18.138	10.174	18.603	0	28.502	14.916	27.639	25.198	10.342	21.831	25.793
2(3H)-Furanone, 5-dodecyldihydro-	0.313	0.238	0.474	0.528	0.202	0.898	0.728	0.218	0.741	0.686	0.718	0.286	0.319	0.457	0.452	0.41	0.477	0.19	0.343	0.499	0.501	0.297	0.828	0.264	0.399	0.22	0	0.407	0.698	0.741	0.767	0.361	0.655	0.496	0.572	0.33	0.57	0.857	0.562	0.597	0.629	0.185	0.221	0.655	0.582
2(3H)-Furanone, dihydro-5-tetradecyl-	2.403	5.073	6.435	6.789	6.131	12.206	9.93	6.565	12.433	10.561	10.344	6.565	7.818	7.732	6.905	5.997	5.769	5.779	7.329	6.244	7.119	5.053	12.637	8.907	4.283	7.383	6.363	5.093	9.993	10.347	12.615	10.349	9.144	7.33	9.751	10.03	8.235	14.336	6.885	10.225	9.599	6.253	4.079	10.927	8.84
2,2'-Biphenyldiol	2.654	6.071	3.997	4.84	3.504	10.165	6.879	13.566	7.819	5.532	7.988	11.167	5.804	5.633	8.002	6.622	6.419	6.054	11.787	7.068	10.124	14.883	5.774	8.419	4.367	11.097	5.223	5.649	7.702	7.204	5.576	9.18	5.449	11.512	7.044	1.689	8.467	6.253	7.893	11.768	9.071	13.844	2.867	5.418	6.656
2,2,6,7-Tetramethyl-10-oxatricyclo[4.3.0.1(1,7)]decan-5-one	0.543	0.65	0.677	0.665	0.651	0.785	0.892	0.523	0.933	0.869	0.853	0.511	0.638	0.457	0.452	0.475	0.672	0.485	0.536	0.542	0.675	0.467	0.923	0.813	0.609	0.571	0.684	0.663	0.807	0.945	0.813	0.723	0.889	0.496	0.858	0.824	0.802	0.88	0.749	0.905	0.771	0.473	0.639	0.903	0.811
2,2-Diethylacetamide	0.418	0.629	0.474	0.39	0.606	0.628	0.869	0.567	0.933	0.686	0.673	0.879	0.538	0.811	0.237	0.539	0.564	0.569	0.536	0.607	0.327	0.658	0.331	0.59	0.294	0.593	0.525	0.449	0.829	0.766	0.558	0	0.538	0.733	0.176	0.535	0.633	0.533	0.492	0.597	0	0.699	0.441	0.655	0.645
2,3,4-Trihydroxybutyric acid tetrakis(trimethylsilyl) ., (, (R*,R*)-)	1.588	5.138	3.161	4.06	3.683	6.889	4.93	7.634	5.045	7.589	4.914	3.763	4.148	6.298	4.001	4.055	2.689	4.704	8.015	7.046	3.875	9.66	6.129	7.89	4.933	5.779	4.79	4.772	5.542	4.394	5.367	7.14	6.501	6.252	4.204	5.087	4.941	7.805	3.654	5.617	8.401	7.899	3.153	5.689	7.051
2,3-Dihydroxypropyl icosanoate	0.084	0.108	0.068	0.092	0.09	0.112	0.117	0.153	0.12	0.114	0.135	0.123	0.179	0.146	0.129	0.129	0.087	0.148	0.15	0.173	0.109	0.212	0.118	0.163	0.084	0.154	0.091	0.086	0.109	0.128	0.093	0.149	0.14	0.151	29.54	0.124	0.127	0.116	0.187	0.185	0.162	0.144	0.088	0.113	0.146
2,3-Dimethyl-5-oxohexanethioic acid, S-t-butyl ester	0.084	0.13	0.135	0.115	0.135	0.18	0.188	0.174	0.191	0.183	0.202	0.184	0.179	0.166	0.151	0.173	0.13	0.169	0.193	0.195	0.131	0.17	0.213	0.183	0.105	0.176	70.087	0.15	0.153	0.204	0.163	0.17	0.187	0.172	0.198	0.185	0.19	0.185	0.164	0.206	0.162	0.165	0.11	0.181	0.146
2,3-Dimethyldecane	11.18	9.279	13.39	11.675	4.514	0	0	0	0	14.63	0	0	0.718	0.998	6.367	2.588	0	0	15.923	16.195	14.522	0	22.293	0.549	0	0.264	0	9.33	16.758	24.04	0	0.468	0	0.431	30.311	0	0	0	14.825	0.247	0.264	0.206	0	0	0.437
2,4,7,9-Tetramethyl-5-decyne-4,7-diol	0	0	72.077	40.966	0.135	0	54.348	42.684	0.096	56.554	0.112	16.525	0.1	0.083	38.504	0	49.706	0.063	0	0	54.06	36.773	0.142	62.163	67.702	0.066	0.114	16.712	0.24	73.245	0.279	0.128	0	51.416	0.154	32.85	0.338	61.421	0.117	0	0.122	60.044	53.648	67.501	26.625
2,4-Di-tert-butylphenoxytrimethylsilane	8.673	9.301	10.139	9.794	9.276	12.072	12.395	9.88	12.433	11.704	11.735	9.04	10.65	9.354	8.669	8.003	10.106	8.669	9.794	9.821	9.776	8.981	12.353	10.879	9.048	10.437	10.286	9.479	12.001	12.621	11.152	11.093	11.248	8.796	10.874	10.895	10.895	13.016	10.211	13.496	11.547	9.277	8.379	11.694	11.045
2,5-Di-tert-butyl-4-((trimethylsilyl)oxy)phenol	1.546	1.626	1.761	1.858	1.819	1.975	2.066	0	2.271	2.332	2.491	1.882	1.675	1.788	1.807	1.531	1.843	0	1.972	1.756	2.286	1.932	1.822	1.545	1.721	2.087	1.756	1.605	1.767	2.299	1.719	2.635	2.105	1.962	1.673	1.648	1.921	2.084	2.061	2.387	2.638	2.18	1.389	2.145	2.101
2,5-Di-tert-butylhydroquinone, O,O'-bis(trimethylsilyl)-	66.998	49.346	0.09	0.092	0.09	16.851	0	15.246	34.264	0.069	0.067	25.585	24.511	54.252	20.779	15.703	0.13	7.952	0.086	56.844	0.109	59.916	19.524	15.617	0.063	59.021	59.322	67.704	0	0	26.95	35.935	60.148	37.533	7.198	14.726	9.903	33.281	0	22.281	0.101	0	18.125	50.366	25.127
2,5-Dimethoxybenzoic acid	11.954	7.306	0	0	14.464	0.292	0.141	0.109	0	35.043	29.058	0.102	0.14	44.545	0.151	0.086	12.275	45.243	0.129	0.108	34.052	27.601	28.635	63.79	0	51.968	11.153	17.44	0.153	32.267	0.232	0.106	19.457	0.172	58.134	56.35	38.261	23.531	0	32.527	48.318	49.265	6.439	20.408	0.104
2,5-Dimethoxymandelic acid	0	0.13	0	0	0	0	0	0	0	0.777	1.301	0	0	0	0	0	0	0	0.107	0.065	24.319	0	0	0.122	0	0	0	0	0.589	0.204	0	0	0	0	0.638	0	69.11	0	0.656	0	0.101	0.247	2.359	0.203	0.458
2,5-Dimethoxyphenol	0.104	0.173	0.181	0.161	0.157	1.055	0.399	0.284	0.287	0.206	0.269	0.307	0.259	0.187	0.194	0.194	0.173	0.19	0.236	0.217	0.283	0.34	0.355	0.305	0.147	0.286	0.182	0.171	0.633	0.332	0.348	0.361	0.21	0.28	0.286	0.247	0.274	0.44	0.258	0.432	0.264	0.309	0.154	0.203	0.312
2,7-Dimethyldibenzothiophene	19.289	21.356	0	18.212	0	0	62.306	27.503	26.277	56.417	45.078	13.723	0	0	0	21.743	0	16.157	23.231	21.159	0	0	47.615	26.171	0	50.056	24.997	0	16.539	0	31.643	0.085	47.8	0	48.184	39.935	38.05	0	39.814	0.103	37.643	0	28.798	25.059	48.923
2-(Cholest-5-en-3-yloxy)ethanol	0.146	0.108	0.248	0.206	0.225	0.83	0.423	0.109	0.359	0.274	0.337	0.123	0.14	0.166	0.172	0.129	0.369	0.063	0.129	0.152	0.196	0.149	0.379	0.142	0.168	0.176	0.296	0.107	0.393	0.409	0.418	0.276	0.351	0.172	0.176	0.247	0.148	0.764	0.234	0.185	0.162	0.144	59.999	0.226	0.187
2-Amino-4-methylphenol	20.48	28.424	40.938	42.893	22.752	0.135	58.198	30.993	59.489	46.587	59.686	2.086	0	12.617	2.216	4.4	0.087	0	0	24.151	60.287	5.966	69.009	7.687	18.138	26.632	49.15	3.167	0.087	60.727	56.06	31.939	36.949	25.46	16.465	27.454	10.748	0.116	63	37.115	18.913	21.208	13.429	34.067	28.351
2-Aminobutanoic acid	0	0.26	0.497	0.505	0.427	3.388	2.019	2.29	1.243	4.64	6.26	14.296	4.587	7.919	4.711	9.513	0.781	8.711	7.029	4.835	1.437	23.588	0.521	3.985	0.315	11.602	0.365	2.846	3.884	0.869	2.161	7.013	2.97	8.817	4.732	10.113	7.96	0	0.492	9.299	15.26	8.331	0	3.635	8.757
2-Aminomalonic acid N O O -	0.125	0.087	0.158	0.183	0.135	0.247	0.164	0.174	0.167	0.114	0.292	0.164	1.675	0.312	0.108	0.151	0	0.063	1.2	7.414	0.131	9.108	0.095	3.477	0.126	2.263	0.16	0.685	0	0	0.116	4.739	0.257	0.259	0.198	0.741	0.612	0.208	0.281	8.209	4.302	2.324	38.346	0	1.248
2-Bromo dodecane	0	0	22.039	0	0	0	0	0	0	0	0	0	11.527	15.797	0.108	0.151	0	0	15.73	13.441	0.239	0	0	7.422	0.504	12.855	0.365	0	7.55	0	8.921	0	0	15.242	0.132	14.953	9.164	0	0	12.735	5.662	0	0.353	0	8.299
2-Butenedioic acid (E)-	42.255	12.597	0	0	85.594	0	0.423	0	0.096	0.503	0	0.245	0	0.644	0.215	0.237	88.46	0	0.086	0.759	48.857	0	0.118	0.834	11.903	0	40.187	26.898	16.387	0.128	74.019	0	0	0	0	0.309	0.359	64.2	47.027	1.358	0.386	0	4.961	0	0
2-Ethyl-3-hydroxypropionic acid di-	0.23	0.26	0.316	0.367	0.202	2.154	0.329	0.545	0.383	0.343	0.651	0.327	0.179	0.624	0.301	0.324	0.39	0.337	0.471	0.26	0.675	0.446	0.379	0.224	0.315	0.615	0.411	0	0.393	0.562	0.441	1.891	0.327	0.345	0	0	0.317	0.579	0.328	0.555	0.446	0	0.132	0.406	0.437
2-Ethylhexanoic acid	0	0.434	0	0	0.18	0.067	0	0	58.317	0	0	0	0	0	0.237	0.108	0	0	0	1.019	0	0	0	0	0	0.791	0	0.128	0.087	0.179	0	0.68	0	0.065	0	0.144	0.19	0	0.211	0.411	0	0.123	0.132	0	0.25
2-Ethylhexyl 2-ethylhexanoate	0	0.087	63.745	65.371	68.726	74.405	54.418	53.654	0.072	0	67.921	0.082	0.08	0	54.55	60.074	70.33	58.827	0.129	55.739	0.065	0.064	0	0.081	0	0.132	57.703	67.876	0.131	74.114	0.116	0.106	68.59	0.086	0.088	0.082	0.106	10.492	75.881	0.082	61.163	0.062	0.088	70.707	0
2-Furoic acid	0.167	0.217	0.135	0.115	0.404	0.381	0.376	0.589	0.215	0.434	0.494	0.409	0.658	0.624	0.366	0.475	0	0.527	0.579	0.759	0.283	0.701	0.213	0.59	0.189	0.549	0.274	0.449	0.371	0.281	0.441	0.723	0.468	0.539	0.44	0.474	0.528	0.463	0.211	0.658	0.71	0.597	0.176	0.339	0.645
2-Hydroxy-3-methylbutyric acid	12.016	12.228	13.481	10.849	5.188	28.721	6.292	19.172	19.104	13.876	17.39	0.225	1.954	17.772	9.594	9.146	34.85	14.111	17.337	6.829	16.656	8.599	13.56	14.275	6.991	22.413	9.237	7.982	22.78	8.303	16.007	23.482	13.026	10.197	12.481	8.691	20.946	17.486	13.42	20.738	13.069	18.575	5.557	15.555	9.651
2-Hydroxy-5-methoxybenzaldehyde	0.293	0.607	0.406	0.505	0.404	2.401	0.892	1.44	0.669	0.549	0.763	1.104	0.558	0.811	0.989	1.1	0.542	0.907	1.307	1.084	0.523	1.699	0.71	0.691	0.399	1.362	0.57	0.492	1.178	0.715	0.651	0.893	0.538	1.466	0.704	0.638	0.697	0.903	0.679	1.358	0.751	1.131	0.287	0.474	0.811
2-Hydroxybutyric acid	18.432	24.044	31.5	47.274	16.777	51.945	36.107	30.535	36.942	37.192	44.921	0	13.562	33.757	25.834	16.048	37.583	33.621	53.962	16.52	64.598	47.665	21.181	18.139	30.335	40.256	29.901	32.996	23.347	48.489	46.767	33.958	30.892	29.944	33.899	31.862	36.065	52.226	31.196	49.438	36.182	23.82	28.445	36.866	45.907
2-Isopropyl-5-methyl-1-heptanol	0	0	0	0	0.876	0	0.446	0	0	0.434	0	0	0	0	0	0	0	0	0.129	0	0	0	0	0	0	0.571	0	0	0	0	0.116	0.425	0	0.366	0	0	0	0	0	0.473	0	0	0	0	0
2-Ketobutyric acid	0	0	0	0	0	0	0	0	0	0	0	48.144	0.239	0	0	0	0	0	0	0.78	0	1.189	0	0.264	0	0	0	0	0	0	0	0	0	0	0	0	0	0	0	0.35	0	0	0	0	0
2-Methyl-5-octyn-4-ol	0.355	0.369	0.361	0.413	0.584	0.404	0.329	0.349	0.359	0.297	0.314	0.123	0.917	0.478	0.194	0.302	0.347	0.253	0.236	0.173	0.414	0.17	0.355	0.264	0.315	0.242	0.411	0.385	0.349	0.434	0.325	0.298	0.351	0.431	0.286	0.268	0.274	0.533	0.375	0.288	0.365	0.617	0.375	0.293	0.291
2-Methylbutanoic acid	4.326	0	0	0.206	0	0	0.657	3.359	0	0.617	0	0.143	0	0	1.226	0	0	0	0	0	8.578	0	0	0	0	0	0.958	1.113	0	0.562	0	0	2.572	0	0.726	0	0	0	0	2.88	1.177	0	0	0.113	4.347
2-Monomyristin	21.462	27.318	27.548	29.75	27.401	37.719	34.017	35.966	35.363	40.484	41.197	35.095	39.249	38.683	32.61	27.265	28.713	35.984	35.982	36.292	29.784	41.699	36.729	38.616	21.476	35.202	26.388	24.458	33.406	35.077	37.474	35.318	39.428	36.606	27.031	34.066	31.905	40.646	45.763	40.118	36.71	37.047	22.756	35.782	35.631
2-Monostearin	23.928	37.053	38.251	42.847	39.259	42.543	38.172	46.217	47.39	51.479	49.925	46.364	49.48	33.923	47.215	24.159	39.6	39.443	33.774	51.142	33.398	46.264	22.246	31.397	29.516	53.879	38.339	18.167	37.683	49.588	42.771	49.025	55.353	47.234	25.974	48.071	27.344	50.443	41.032	44.83	48.318	48.031	31.289	26.188	44.617
2-Oxopentanoic acid	0.648	0.347	0.406	0.367	0.292	1.01	0.352	0.654	0.646	0.366	0.898	0.225	0.678	0.811	0.323	0.151	0.737	0.316	0.836	0.26	0.435	0.255	0.805	0.468	0.294	0.198	0.73	0.813	0.393	0.715	0.279	0.574	0.398	0.41	0.374	0.597	0.38	0.371	0.328	0.37	1.603	0.514	0.309	0.339	0.333
2-Pentenedioic acid, 3-methyl-, bis(trimethylsilyl) ester	0	0	0	0	0	0	0	0	0	0	0	0	0	7.234	0	0	0	0	0	8.78	0	12.229	0	0	0	13.712	0	0	0	0	0	0	0	0	0.418	0	0	0	0	13.126	0	0	0	0	5.283
2-Phenyllactic acid	0.167	0	0	0	0	0.337	0.094	0.196	0.12	0.069	0.18	0.123	0.12	0.208	0.108	0	0.087	0.148	0.236	0.152	0.348	0.191	0.118	0.386	0	0.439	0	0.15	0.109	0.102	0.093	0.234	0	0.129	0.088	0.103	0.19	0.116	0	0.597	0.183	0.226	0	0	0.166
2-Propanone, bis(1-methylethyl)hydrazone	1.693	2.081	2.145	2.202	2.246	2.603	2.864	3.512	2.845	2.926	3.074	3.293	3.051	3.076	2.904	3.149	2.06	3.164	3.322	3.642	2.351	3.482	2.816	3.091	1.742	3.472	2.03	2.311	2.531	2.657	2.765	3.209	3.017	3.147	2.95	2.945	3.019	2.964	2.342	3.251	3.267	3.209	1.962	2.935	3.037
2-Pyridinemethanol	0	0	0	0	0	1.952	0.845	0.196	0.454	0.274	0	0.511	0.718	0.229	0.258	0.216	0	0.253	0.257	0.195	0	0.318	0.828	0.549	0	0.264	0	0	1.767	0.894	1.045	0.616	0.304	0	0.528	0.659	0	1.227	0	0.658	0.386	0.309	0	0	0.312
2-Pyrrolidinone	0.648	0.737	0.519	0.505	0.764	0	0	0	0.741	1.166	0.808	0.286	0	0	0	0	0.434	1.687	0	2.471	0.914	0.786	0.97	1.749	0.462	0	0.502	0.471	0	0.613	0.209	0	0.865	0	1.167	0.33	0.106	1.343	0.586	1.214	1.786	0	0	0	1.082
2-Tridecanone	0	0.13	0.113	0.115	0.112	0.09	0	0.153	0.167	0.137	0.135	0.123	0.16	0.125	0.151	0.173	0.108	0	31.61	0.238	0.174	0.276	0.142	0	0	0.242	0.114	0	0.131	0.153	0.186	0.191	0.14	0.172	0.176	0.144	0.19	0	0.141	0.165	0	0.185	0.132	0.158	0.146
2-tert-Butyl-4-ethylphenol , trimethylsilyl ether	0.522	0.585	0.835	0.413	0.337	0.539	0.423	0.458	0.478	0.503	0.471	0.389	28.5	0.603	0.366	0.367	0.607	0.38	0.514	0.52	0.392	0.467	0.45	0.447	0.567	0.483	0.411	0.364	0.524	0.485	0.465	0.51	0.444	0.474	0.462	0.453	0.633	0.347	0.398	0.617	0.609	0.473	0.529	0.497	0.645
2H-Indol-2-one, 5-[[3,4-dihydro-2(1H)-isoquinolinyl]sulfonyl]-1,3-dihydro-1-methyl-	29.32	0.087	0.135	0.206	44.919	57.016	48.009	30.404	0.167	11.544	0.18	0.061	0	19.851	34.653	14.021	0.13	9.85	29.81	17.561	25.343	64.438	0.095	15.536	48.451	0.066	64.864	28.139	45.931	50.354	57.501	51.256	9.424	0.065	9.091	19.154	61.783	0.347	0.117	0	53.675	0.103	2.007	34.022	54.934
3'-Hydroxy-D-sepiapterin	0.815	0.369	0.429	0.55	0.382	0.875	0.634	0.916	0.909	1.28	1.66	0.675	5.385	1.434	0.43	0.345	1.496	0.485	1.736	1.973	0.849	4.713	0.544	4.067	0.399	1.406	0.639	2.439	0.262	0.639	0.581	1.87	0.795	1.143	0.66	1.936	1.098	1.135	0.422	1.564	3.085	2.715	0.198	0.835	1.726
3,4,5-Trihydroxypentanoic acid, tetrakis(trimethylsilyl)-	53.561	49.693	36.603	58.513	34.812	0.112	45.99	0.109	37.133	0.069	0.202	0.143	0.08	12.16	0.086	61.087	34.807	0.084	0	0.195	0.109	0.127	56.348	0.122	28.865	1.143	1.597	61.477	67.314	33.8	61.985	0.149	53.155	0	0.088	0.082	0.106	28.047	14.965	0.185	0.244	0.226	9.349	62.015	0.125
3,4-Dimethoxycinnamic acid	2.55	0	4.674	0	7.883	11.129	9.79	13.763	0	3.269	18.31	50.23	0.08	0	3.721	0	0	25.859	24.731	39.565	0	36.858	26.577	6.487	0	15.447	0	0	0	11.829	0	62.901	0	9.033	8.585	0	9.84	0	0	20.615	0.406	4.073	0	25.42	15.33
3,4-Dimethoxymandelic acid, di-	0	0	0	0	63.875	0.18	0.141	0	0.12	1.006	0	0	0.08	0.083	0	0.173	0	0	0.107	9.886	0	0	48.373	0	1.218	0.923	56.038	3.231	6.524	0.69	0.116	9.541	1.66	1.121	29.98	0.185	0.549	0.278	41.875	8.373	0.244	12.815	64.563	0.858	10.567
3,5-Di-tert-butyl-4-hydroxybenzoic acid	31.221	41.931	43.897	28.809	0.09	0.18	0.164	0.109	66.375	0.183	0.09	11.024	36.517	0.125	0.108	0.086	37.952	38.515	0.086	60.595	43.588	30.489	78.617	0.102	42.154	50.935	29.741	0.128	0	0.102	0.116	0.191	0.117	0.129	0.132	0.144	0.148	68.924	44.311	0.103	53.289	0.103	0.11	0.181	0.146
3,5-di-tert-Butyl-4-hydroxyacetophenone	0.857	1.019	1.197	1.193	1.101	1.055	0.681	0	0.526	0.8	0.92	0.491	0.658	0.894	0	0	1.084	0.527	1.072	0.997	1.197	0.616	0.497	0.793	1.008	1.077	1.186	1.027	0.611	0.511	0.465	1.02	0.702	0.949	1.079	1.05	0.95	0.51	1.194	0.802	1.157	0.946	0.926	1.084	0.936
3,8-Dioxa-2,9-disiladecane, 2,2,4,9,9-pentamethyl-5-[(trimethylsilyl)oxy]-	24.868	0.108	0.09	0.115	23.088	67.36	0.117	0	73.309	0.114	42.408	0.184	0	0.104	0.172	0	0	26.134	25.631	0	0	50.425	0	0.122	50.761	0.154	0.091	48.467	0.175	30.3	59.592	0	0	0.108	0.088	57.648	0	0.208	27.144	0.309	0	0	0	0	0.083
3-(2,4-Dimethoxyphenyl)butan-2-one	55.943	0.108	0.113	0.115	68.839	0.314	0.164	0.284	0.167	0.114	0.247	0.225	0.1	0.125	0.129	0.108	0.173	0.105	0.257	0.173	0.392	0.573	0.166	0.183	0.105	0.264	0.16	0.107	0.284	0.128	0.139	0.319	0.117	0.302	0.11	0.103	0.19	0.232	0.211	0.37	0.264	0.329	48.445	0.113	0.312
3-(4-Methoxyphenyl)propionic acid	0	0.39	0.429	1.881	2.403	0	1.432	0	0	0	2.984	0	0	1.995	2.28	0	0	0.359	1.072	0	0	0	2.935	0	1.532	0	0.844	0.749	0	5.902	2.672	0	6.548	0.366	0	0.535	0	1.575	0.773	0	0	0.206	1.544	2.641	0
3-Hydroxy-2,3-dihydromaltol, 2-O-	0.334	0.282	0.248	0.573	55.767	0.808	0.258	0.218	0.383	0.434	0.606	22.783	7.399	0.582	0.452	14.474	0.564	34.95	40.847	18.038	0.697	18.556	0.331	13.99	0.357	19.6	0.182	50.329	0.24	0.255	0.488	50.682	0.327	2.738	4.116	6.735	6.018	0.695	0.234	5.226	39.084	31.349	59.029	0.293	0.291
3-Hydroxybutyric acid	0.188	4.293	5.464	8.166	2.987	6.687	5.517	7.176	6.743	12.024	6.44	0	0	9.208	4.582	4.357	6.181	5.589	9.965	2.883	8.186	7.091	5.727	3.864	7.41	4.878	8.895	6.676	3.688	0	0	3.931	4.584	5.95	4.799	4.202	5.237	7.921	6.979	5.39	5.946	4.32	5.623	5.689	9.215
3-Hydroxyflavone	0	5.052	0	0	0	1.503	0	0	0	0	46.649	5.236	0	0	0	0	0	0	0	0	0	0	26.174	0	0	0	5.77	0	17.739	30.351	24.51	22.483	26.683	0	0	0	0	0	14.052	0	0	0	0	0	9.776
3-Hydroxyisovaleric acid	0.272	0.238	0.271	0.206	0.18	0.247	0.117	53.829	0.263	0.251	0.381	0.205	0.14	0.187	0.151	0.173	0.282	31.786	6.643	0.195	0.348	0.17	0.284	0.203	0.147	0	0.228	0.193	0.218	0.153	0.232	0.298	0.21	0.216	0.242	0.206	0.317	0.672	0.422	0.494	0.244	0.206	0.066	0.361	0.291
3-Hydroxyphenylacetic acid	0	14.201	0	0	3.436	0	16.527	0.393	0	5.395	6.171	0	0	14.072	0	3.516	0	0.316	0	0	7.468	0	0	0	4.807	13.646	47.576	32.675	13.223	0	5.344	21.718	9.401	6.122	0	0	0	6.832	0	0	30.683	13.617	0	0	8.383
3-Hydroxyquinoline, trimethylsilyl ether	0	0	0	0	0	0	0	40.481	0	0	0	16.811	15.257	0	0	0	0	8.268	10.458	42.015	0	0.064	0	28.611	0	0.088	0	0	0	0	0	31.238	0	0	0	0	12.479	0	0	59.951	62.462	0.082	0	0	0
3-Indoleacetic acid	7.231	0.108	0	0	6.424	30.449	2.489	62.16	0.143	25.1	14.585	3.15	1.735	1.85	8.088	1.488	0	1.877	1.522	14.569	1.023	2.633	18.885	3.091	0	10.349	0	7.49	10.473	9.504	0	31.366	45.859	1.401	2.025	1.792	2.196	32.285	0	3.95	2.374	40.544	0.485	20.409	7.28
3-Methylvaleric acid	0.104	0.173	0	0	0	0.112	0	0.087	0.215	0.183	0	0	0	0	0.108	0.129	0	0.127	0.107	0	0.109	0.085	0	0.122	0.126	0	0	67.362	0.196	0	0.093	0.106	0.164	0.108	0	0	0	0.139	0	0.226	0.183	0.062	0	0.203	0.083
3-Octenoic acid	0	0	0	43.42	17.541	0	0	12.868	33.857	50.382	0	33.459	29.756	42.612	16.757	0	20.906	27.019	0	26.883	20.27	9.257	0	28.692	15.367	0	0	0	0	0	27.833	28.539	26.496	29.017	19.877	29.246	23.902	34.346	22.975	0	0	19.891	0	58.787	19.261
4 6-Dioxoheptanoic acid tris-(O-trimethylsilyl)-	0.146	0.173	0.158	0.115	0.135	0.112	0.141	0.087	0.143	0.16	0.112	0	0.14	64.333	42.892	44.004	0.173	55.262	50.512	0	0.109	0	0.142	0.142	0.147	47.089	0.16	0.15	0.131	0.179	0.163	0.149	0.14	55.641	0.11	0.124	0.127	0.139	0.094	0.144	0.162	0.082	0.176	0.113	0.146
4-Hydroxybenzaldehyde	8.965	36.186	34.977	23.763	37.081	0.157	67.189	0.611	44.736	42.701	43.283	36.588	0.419	0.104	43.107	45.168	0.087	57.625	0.15	0.39	42.39	0.658	43.403	0.447	29.579	0.176	45.41	0.128	0.131	47.059	0.116	0.531	37.697	0.194	0.11	0.185	0.127	0.162	32.718	0.638	0.183	0.206	40.528	43.3	0.146
4-Hydroxybenzeneacetic acid	0	0	0	0	0	0.292	0	0	0	0	0	0	0	0	0	0	12.557	0	0	0	0	0	0	0	0	0.088	0	27.775	0	0	0	0	44.83	0	0	60.016	0	0	1.335	0.103	0	0.185	0	21.334	56.12
4-Hydroxybutanoic acid	0.125	0.152	0.158	0.275	0.314	0.247	0.188	0.218	0.167	0.229	0.247	0.184	0.179	0.291	0.194	0.108	0.217	0.127	0.343	0.152	0.239	0.318	0.308	0.163	0.189	0.154	0.182	0.235	0.153	0.179	0.209	0.255	0.304	0.172	0.154	0.144	0.211	0.255	0.187	0.226	0.386	0.247	0.088	0.158	0.166
4-Hydroxyphenyllactic acid	0	0	0	0	0	0	0	0	0	0	0	0	0	0	0	0	0	0	0	0	0	0.149	0	0	0	0.132	0	0	0	0	0	0.276	0	0	0	0	0	0	0	0.37	0.081	0.123	0	0	0.166
4-Methoxyphenol	0.125	0.108	0.226	0.229	0.157	0.583	0.188	0.218	0.239	0.114	0.269	0.184	0.179	0.27	0.258	0.216	0.239	0.19	0.236	0.173	0.283	0.212	0.308	0.163	0.189	0.264	0.228	0.193	0.349	0.358	0.325	0.213	0.187	0.323	0.242	0.206	0.232	0.324	0.258	0.247	0.203	0.329	0.176	0.271	0.25
4-Methylvaleric acid	0.376	0.564	0.361	0.39	0.539	5.565	2.488	0.567	1.506	0.526	0.606	0.716	1.815	0.686	0.473	0.475	0.455	0.443	0.536	0.499	0.653	0.977	2.58	1.728	0.42	0.571	0.935	0.471	3.862	1.763	3.346	2.253	0.561	0.668	1.475	1.895	0.908	4.146	0.492	2.243	1.096	0.843	0.573	0.519	0.686
4-Oxohexanoic acid, tert-butyldimethylsilyl ester	0.188	0.173	0.158	0.161	0.292	0.292	0.305	0.284	0.287	0.32	0.359	0.286	0.419	0.353	0.301	0.259	0.173	0.274	0.257	0.412	0.196	0.318	0.284	0.285	0.147	0.308	0.182	0.257	0.284	0.255	0.279	0.383	0.304	0.259	0.33	0.371	0.38	0.301	0.164	0.37	0.345	0.267	0.198	0.316	0.395
4-Pyridinol	0.355	0.629	0.61	0.482	0.517	1.257	0.869	1.112	0.885	0.64	0.83	1.432	0.917	0.728	0.753	0.69	0.477	0.823	0.879	0.824	0.784	1.295	0.781	1.281	0.441	0.989	0.547	0.621	0.829	0.818	0.627	1.105	0.702	0.97	0.969	0.927	1.119	0.973	0.749	1.337	1.035	1.09	0.463	0.768	1.061
5,6-Dihydro-5-methyluracil	23.928	40.782	41.661	3.142	52.69	0.561	0	0	72.185	0.503	0.18	5.706	1.416	0	0.409	0.884	0	0	0.3	0.065	28.26	0.34	3.597	2.339	65.938	4.241	2.486	0.235	0.327	59.96	0.209	0.085	0.094	0.625	0	0	0.148	0.139	9.064	0.699	0	0.329	60.352	0.497	0.083
5-Amino-2-cyanobenzotrifluoride	0.397	0.39	0.497	0.413	0.472	0.92	0.892	0.458	0.574	0.869	1.099	0.552	0.638	0.374	0.473	0.345	0.434	0.253	0.514	0.52	0.566	0.637	0.781	0.569	0.378	0.33	0.525	0.385	0.742	0.996	0.976	0.999	1.076	0.453	0.638	0.865	0.718	1.042	0.492	0.555	1.36	0.453	0.243	0.835	0.957
5-Dodecenoic acid, (Z)-	0.104	0	0.316	0	0	0	0	8.724	0	0	0.135	0	0	0	0	0	0	0	0	0	0	0	0	0	0	0	0	0	0	0	0.139	0	0.07	0	0	0	0	0	0	0	0	0	0.176	0	0
5-Hydroxyisophthalic acid	0	5.42	0	0	0	0	0	0	0	6.355	0	0	0	0	0	6.73	0	0	0	0	0	0	0	0	0	0	0	7.211	2.509	2.938	0	0	0	0	0	0	0	0	0	4.752	0	0	5.865	0	15.954
5-Hydroxymethyl-2-furoic acid	0	21.291	0	0	8.467	67.652	0	47.111	0.239	14.904	0.269	0.245	60.828	30.576	45.387	16.156	0	23.012	0.279	0.065	39.124	31.72	39.096	44.391	0	11.229	0	21.912	21.82	0	0	0.085	24.929	14.918	0	0.082	0	25.986	0	0	0.101	0.082	0	0	0
5-Methoxy-2-[4-(4-methoxyphenyl)-1H-pyrazol-3-yl]phenol	60.708	72.024	0.09	0.138	71.444	0.337	0.188	0.24	0.239	0.16	0.247	0.225	57.996	61.485	0.129	43.658	0.195	26.64	0.193	0.152	0.239	0.149	0.213	0.122	0.084	0.308	0.137	0.086	0.284	0.204	0.163	0.234	0.14	0.172	0.088	0.103	0.19	0.301	0.211	0.309	0.203	0.226	21.036	0.158	0.27
5-Methyluridine	0	0	0	0.229	0	0.269	0.258	0	0	0	0	0.818	0	0	0	0.302	0	0.823	0	0	0	0	0.189	0	0.189	0.813	0.228	0	0.262	0.204	0.186	0.404	0.257	0.388	0.264	0.288	0.338	0.185	0.258	0.699	0.67	0	0	0.203	0.395
6,3'-Dimethoxy-3-hydroxyflavone	0	0	0	0	18.282	18.826	49.019	0	0	0	0	2.25	1.436	0	13.939	0	0	1.202	0	0	0	0	0	1.525	14.779	37.641	0	0	13.048	0	0	0	25.935	0	11.446	14.479	15.879	0	0	2.448	0	0	13.252	0	16.1
6-Methoxy-1-methyl-1,2,3,4-tetrahydroisoquinolin-7-ol	0.355	0.173	0.226	0.459	30.859	2.513	0.446	0.916	0	0.389	0.718	0.491	0.08	0.229	0	0	0.629	0.211	0.771	0.52	0.501	0.403	75.612	0	0.189	1.099	0.365	0.128	1.004	0.639	0.256	0.553	0.187	0.755	0.088	0	0	0.973	0.609	0	0.609	0.699	0	0.181	0.582
7,9-Di-tert-butyl-1-oxaspiro(4,5)deca-6,9-diene-2,8-dione	0.125	0.13	0.135	0.206	0.202	0.247	0.282	0.567	0.335	0.251	0.269	0.429	0.1	0.54	0.559	0.561	0.13	0.548	0.3	0.477	0.174	0.488	0.237	0.224	0.126	0.22	0.16	0.171	0.196	0.255	0.302	0.319	0.304	0.604	0.352	0.247	0.253	0.255	0.164	0.329	0.081	0.535	0.132	0.339	0.27
7-Tetradecene (E)-	0	0.39	0	0	0	0	0	0	0	0	0	0.593	0.858	0.353	0	0.539	0	0	0	0	0	0.361	0	1.301	0	0	2.326	0	0	0.792	0	0.425	0.398	0.345	0.506	0.618	0	0	0.82	0	0	0	0	0.79	0
8,8,9-Trimethyl-deca-3,5-diene-2,7-dione	0.104	0.26	0.248	0.206	0.247	0.269	0.352	0.153	0.311	0.343	0.314	0.184	0.279	0.166	0.172	0.173	0.217	0.169	0.171	0.173	0.283	0.17	0.355	0.386	0.084	0.176	0.228	0.235	0.327	0.307	0.279	0.276	0.304	0.172	0.286	0.371	0.401	0.301	0.304	0.35	0.304	0.165	0.243	0.339	0.395
Linolenic acid	3.218	4.553	1.965	0	0	10.456	11.621	6.107	4.543	12.733	0	2.352	2.353	3.45	2.194	0	2.711	2.953	0	3.816	2.983	5.011	0	4.535	1.784	14.063	0.023	2.375	0	3.628	6.877	8.521	10.383	0.366	11.358	7.27	6.884	1.969	7.635	13.352	7.326	2.798	10.033	3.522	12.772
9,12-Octadecadienoic acid (Z,Z)-	62.255	4.054	70.293	45.989	31.825	56.589	27.96	45.432	60.278	0.16	143.448	55.65	17.032	51.383	72.705	76.855	92.862	46.931	116.796	52.357	4.224	80.022	35.782	20.335	11.672	29.511	56.152	86.663	25.704	108.526	79.525	1.233	64.497	26.085	108.322	64.527	76.796	53.778	31.008	1.934	1.38	27.934	39.228	61.97	50.982
9-Decenoic acid	20.25	0.846	15.806	29.268	14.778	30	65.382	0	25.608	0.503	13.328	0.286	3.71	0.208	0.559	0.647	0	0	0	1.431	55.323	1.253	14.081	0.061	16.563	38.124	0.547	20.072	61.27	68.595	61.45	25.671	27.384	50.123	18.38	43.766	25.739	30.803	0	64.354	27.294	47.805	3.528	6.976	0.146
9-Hexadecenoic acid, (Z)-	0	0	0	0	0	39.738	49.3	0	0	0	0	0.082	0	0	0.258	0.065	0	0	0.193	0.347	0	0.51	0	0	0.084	0	0	0	50.207	0	0.163	59.544	10.874	0.28	0	61.437	9.734	0	0	61.659	0.183	30.588	0	63.302	0
9-Nonadecene	1.358	0	1.31	0	0	0	0	0	0.096	0	0	0.102	0	5.633	49.173	0	0	0	0	0.217	0	0.085	0	5.124	0.189	0	0.114	0	0.087	0.102	0.534	0	0.14	0.517	0	0	0.232	44.328	0.187	0	0.081	0	0	0.135	0
9-Tetradecenoic acid (E)-	0	60.381	0	0.092	29.445	0.18	0	0	37.539	0.206	22.752	0	0	0.083	0.237	0.237	0.737	0	0.171	0	0	0.085	0	0.081	0.231	53.11	0	0	0	0.128	0.302	0.085	13.517	27.163	0.11	0	0	0	46.77	0	0	0	0.154	0	0
9H-Purin-6-ol	0	0	0	0	0	0	0	0	0	0	0	0	0	0	0	0	0	0	0	0	0	0	0	0	0	46.43	0	0	0	0	0	0	0	0	0	0	0	0	0	51.598	0	0	0	0	0
Acetic acid, 6-morpholin-4-yl-9-oxobicyclo[3.3.1]non-3-yl ester	0	32.196	0	0	32.095	0.359	0.117	1.047	77.565	71.138	70.546	0.266	0.08	0.125	0.28	0.28	0	0.949	0.321	0.325	0.087	0.488	0.095	0.224	0	0.374	37.336	46.905	0.284	0.179	77.063	0.234	72.168	0.345	0.088	0.082	0.19	71.356	38.151	0.267	0.122	0.144	37.045	68.043	0.166
Androst-2-en-17-one, (5a)-	0.188	0.26	0.135	0.321	31.196	0.314	0.141	0.218	0.287	74.453	0.292	0.164	0.08	0.125	40.052	0.237	16.569	0.148	0.193	0.412	0.305	0.425	0.544	0.203	0.252	0.154	0.433	31.434	0.087	0.204	4.345	0.255	0.14	0.151	0.11	0.124	0.232	0.162	0.211	0.432	0.162	0.226	0.154	0.452	0.291
Androsta-1,4-dien-3-one, 4-chloro-6,17-dihydroxy-17-methyl-, (6a,17a)-	0	0	0	0	0	0.09	0.164	0.218	0	0	0.067	0.102	0.219	0.166	0.108	0.173	0	0.211	0.15	0.217	0	0.382	0	0.183	0	0.154	0	0.171	0	0	0.093	0	0	0.194	0	0.144	0.127	0	0	0.123	0.183	0.165	0	0	0.166
Anthranilic acid	8.108	22.418	0	19.153	18.102	0	26.012	1.44	0	0.069	0.09	0.123	0.439	0	0.086	0.173	0	0.907	0.45	0.282	11.626	0.616	0	0.203	0	0.681	22.351	0.107	0.131	0	0	0.786	0.094	0	0.242	57.174	0.169	0	0	0.206	0.101	0.226	31.025	10.723	0.166
Arabinitol	0.815	0.997	0.903	0.826	0.943	1.324	0.963	0	1.052	0.983	1.167	0.941	0.858	1.164	1.097	0.712	1.843	0.19	1.093	1.106	1.437	1.125	1.396	1.22	0.714	1.67	1.095	0.835	1.527	0.945	1.208	1.53	1.193	0.992	0.925	0.886	1.056	1.598	0.749	1.625	1.745	2.016	0.441	0.993	1.394
Arabinofuranose, 1,2,3,5-tetrakis-O-(trimethylsilyl)-	0.167	0.108	0.158	0.092	0.09	0.247	0.117	0.153	0.096	0.091	0.157	0.164	46.589	0.187	0.129	50.971	0.195	0.084	0.129	0.087	0.109	0.085	0.166	51.325	0.105	0.11	0.16	0.128	0.109	0.179	0.093	0.149	0.094	0.129	49.153	49.142	49.008	0.116	75.436	0.082	0.183	0.411	52.855	0.113	53.749
Arabinose	0.188	0.238	0.158	0.115	0.157	0.92	0.399	0.938	0.239	0.229	0.224	0.205	0.199	0.208	0.151	0.129	31.662	1.034	0.15	0	0.283	0.318	0.26	0.285	0.252	0.22	0.251	0.235	0	83.643	0.302	0.383	0.187	0.216	0.286	0.227	0.148	0.417	0.141	0.329	0.386	0.309	0.11	0.113	0.187
Arachidic acid	0.502	0.455	0.339	0	0.606	0	1.009	2.007	0.55	0.869	0.83	0.9	1.157	0.811	0.796	0.798	0.455	33.537	1.029	0.932	0.523	0.998	0.663	1.098	0.399	1.033	0.411	0.749	0.96	0.843	0.836	1.105	0.795	0.927	1.123	1.009	1.035	0.695	0.515	1.378	0.954	0.802	0.573	0.993	0.978
Arachidonic acid	4.514	33.475	23.484	33.236	30.298	0.247	0.117	13.392	72.066	44.21	56.163	38.675	50.976	57.993	44.462	46.829	55.323	21.156	43.868	44.66	37.905	38.005	0.095	51.366	25.506	55.044	46.185	40.229	0.175	0.102	0.139	0.085	48.314	49.605	56.791	50.892	35.368	60.795	0.843	0.082	0.061	28.263	33.825	41.359	41.767
Benzeneacetic acid	40.521	0	0	0	0	39.559	0	2.792	0	74.361	0.09	0.082	0.14	0.312	47.732	0.108	0	7.488	0.45	0.304	0.109	0.17	0	0.142	0	0.242	49.834	65.265	0.087	14.434	0.093	0.276	67.701	0.108	0.176	0.082	0.211	0.093	0	0.165	0.122	0.165	0	49.012	64.211
Benzenepropanoic acid	0.084	0.889	0.858	59.637	0.606	0.09	0.681	0.393	42.537	0.617	1.055	57.286	0.14	0.499	0.602	0.129	59.79	1.097	0.857	1.756	1.176	0.743	0.142	48.987	0.609	57.637	0.639	1.134	0.48	0.894	0.418	1.339	1.006	55.469	0.66	0.535	0.655	0.973	1.475	59.087	4.404	0.72	54.619	0.429	26.833
Benzoic Acid	2.988	3.144	2.484	2.798	2.515	1.997	3.451	0.24	3.563	6.195	1.952	0.614	1.316	1.33	2.71	1.596	1.973	0.569	1.072	0.629	0.784	0.573	3.242	0.447	2.204	0.527	2.737	1.519	1.789	4.088	2.137	0.701	1.918	1.143	2.179	0.989	1.921	0.672	4.614	0.782	2.151	1.029	5.336	1.964	0.146
Benzoic acid, methyl ester	0.334	0.304	0.361	0.619	0.292	0.157	0.681	0.284	0.646	0.16	0.673	0.614	0.299	0.644	0.581	0.28	0.26	0.19	0.621	0.282	0.501	0.234	0.686	0.325	0.336	0.637	0.274	0.257	0.611	0.715	0.348	0.234	0.655	0.259	0.726	0.309	0.633	0.347	0.187	0.226	0.67	0.617	0.331	0.655	0.312
Benzophenone	0.251	0.347	0.226	0.321	0.27	0.404	0.516	5.213	0.454	0.549	0.449	0.184	0.399	0.291	0.28	0.302	0.26	7.846	0.236	0.325	0.37	0.318	0.308	0.488	0.21	0.242	0.296	0.257	0.349	0.255	0.488	0.531	0.468	0.302	0.418	0.309	0.401	0.324	0.398	0.514	0.446	0.226	0.309	0.452	0.437
Benzyl alcohol	0	0	0	0	0	0	0	35.028	0	0	0.763	5.256	0	0	0	0	0	40.392	0	1.864	0.131	5.372	0	0	7.494	5.406	5.36	5.863	6.24	9.504	6.575	6.099	6.758	6.403	8.717	5.602	5.68	6.415	7.705	4.464	5.276	5.328	6.791	6.253	5.159
Boric acid	1.358	2.623	3.432	3.624	3.436	41.825	17.701	0.174	60.828	2.743	3.613	1.984	20.063	2.993	1.42	14.042	1.67	41.426	1.864	0.997	32.027	15.138	22.246	7.219	63.398	6.68	44.475	1.348	2.509	71.125	3.369	1.509	38.352	1.293	18.006	1.874	1.943	2.988	3.513	9.34	1.765	2.366	3.462	3.251	1.789
Butanedioic acid	1.003	0.911	3.523	0.734	0.696	3.994	1.549	3.555	2.678	3.543	4.42	2.536	2.633	3.658	2.71	2.459	2.581	2.405	3.343	2.753	1.263	3.588	2.154	2.542	0.945	3.692	0.889	1.84	2.575	1.763	3.508	3.974	2.058	3.277	2.685	2.389	4.033	2.802	1.429	4.176	3.795	3.641	1.103	3.409	3.432
Butylated Hydroxytoluene	52.454	0.087	74.809	0.069	0.09	0.135	0.117	0	0.167	0.091	0.112	0.102	0.1	0.104	0.086	0.108	62.653	59.312	0.086	0.108	71.173	0	1.751	0.122	60.942	0.11	72.915	0.086	0.109	0.102	0.163	0.085	0.094	0.129	0.11	0.103	0.232	0.116	79.019	0.103	0.101	0.082	0.11	0.09	0.104
Campesterol	36.759	0	0.09	0.115	60.484	0.112	0.094	0.458	70.177	0.183	0.09	26.138	63.68	0.083	62.337	16.544	20.32	1.793	45.99	45.571	47.18	0.149	0.118	0.081	59.074	0.088	75.242	28.545	19.114	85.099	0.07	53.232	45.999	46.824	0	58.842	62.311	0.116	74.499	42.999	0	31.637	14.597	0.09	0.146
Carbamic acid, monoammonium salt	5.204	1.561	0.948	0.849	0.764	0.494	0.305	0.589	0.574	0.503	0.314	1.698	0.259	0.935	1.936	2.394	0	0.654	1.672	0.759	0.152	0.51	2.177	0.427	1.49	1.209	0.821	0.278	0.393	3.883	0.558	0.531	0.514	2.889	0.44	0	0.38	0.371	1.194	0	0.446	0.206	0.992	0.384	0
Carbonic acid, eicosyl vinyl ester	0.021	4.943	4.99	4.496	4.245	0	5.846	0	6.193	5.966	5.856	2.925	4.348	0	0	0	0	0	0	3.621	2.896	0	5.964	4.86	0	0	0	0	5.106	4.752	0	4.42	6.361	4.118	5.987	5.17	5.194	5.697	0	0	3.896	0	0	6.163	4.722
Chavicol	0	0.022	0.248	0.023	0.651	0.022	0	0	0	0	0	0	0.12	1.601	0.022	0.022	0	25.395	11.958	0.152	0	0.212	0.071	0.102	0	11.338	0.182	10.507	0	0	0	36.678	0	1.725	0	0	0	0.648	0	58.161	34.092	17.999	0	0	4.306
Cholest-3,5-diene	22.925	9.431	23.89	17.983	9.006	16.918	13.053	11.407	20.228	24.185	26.679	4.847	11.527	10.726	9.572	5.608	20.819	5.526	17.509	9.387	36.534	15.86	18.27	12.14	15.073	12.195	16.695	9.8	9.208	13.285	10.501	18.382	19.948	12.762	11.622	9.783	20.482	22.627	16.558	14.731	30.886	8.927	6.439	25.465	17.056
Cholest-5-en-3-ol (3a)-, propanoate	32.642	0.26	0	0.206	0	0	0	0	0	0.434	0.135	0	13.801	0.582	0	7.528	0	0	0.236	10.536	10.908	0.34	47.899	0	9.384	0.286	50.747	1.134	0.262	0	1.626	16.023	0.094	1.056	0.154	0.247	0.232	13.549	10.188	11.418	4.464	0	67.761	0	1.435
Cholest-7-en-3-ol, (3a,5a)-	0.272	0.217	0.316	0.573	0.27	0.651	0.258	0	0.406	0.229	0.965	0.368	0.179	0.333	0.366	0.324	1.128	5.294	0.429	0.282	0.806	0.403	0.473	0.264	0.357	0.352	0.251	0.214	0.436	0.204	0.186	0.404	0.374	0.41	0.462	0.309	0.211	0.672	0.351	0.411	0.386	0.309	0.11	0.474	0.354
Cholesta-3,5-diene	0.251	51.189	29.919	14.657	47.525	5.161	5.869	4.013	0	58.954	34.218	1.657	32.967	19.705	40.698	23.922	0.087	0	65.942	1.344	34.988	2.527	116.861	55.717	40.243	70.821	14.688	52.255	6.873	85.227	11.175	101.365	0	24.555	111.271	26.919	44.807	93.798	55.131	82.5	50.631	7.282	27.585	39.101	51.045
Cholesta-8,24-dien-3-ol, (3a,5a)-	0	0	0	0	0	0.022	0	13.85	0	0	38.257	28.735	38.252	36.937	30.975	33.413	15.116	16.347	38.639	41.257	26.976	53.652	0	43.028	0	61.636	4.379	0	0.022	0	0	11.412	33.558	0	0	11.184	0	36.848	21.265	45.221	41.195	0	0	36.347	36.651
Cholesterol	22.716	15.345	34.251	6.323	46.492	49.634	6.819	61.115	39.414	8.938	9.065	19.004	52.315	15.545	34.981	20.354	45.65	7.928	37.335	19.324	43.896	61.52	59.362	44.229	50.487	80.37	19.272	44.273	42.876	114.709	10.851	61.552	44.198	29.128	128.875	61.814	26.437	65.475	22.834	68.002	86.593	21.805	74.229	57.258	12.146
Crotonic acid	2.884	3.534	26.329	3.28	3.683	5.116	3.521	0.851	8.823	14.836	8.369	8.692	14.579	3.825	12.067	1.273	2.949	1.371	3.45	3.686	7.729	3.609	3.763	3.335	5.542	3.56	3.946	2.953	10.975	9.555	10.339	3.783	13.657	5.519	3.61	24.283	10.515	1.459	7.073	11.542	3.835	1.481	13.362	14.719	3.12
Cytosine	0.272	0.499	0.565	0.596	0.292	1.144	0.516	0	0.813	0.731	0.853	0.123	0	0.374	0.301	0.108	0.564	0	0.407	0.13	0.697	0.085	0.639	0.122	0.546	0.352	0.547	0.257	0.502	0.664	0.79	0.404	0.538	0.388	0.132	0.227	0.232	0.926	0.562	0.165	0.142	0.391	0.331	0.519	0.458
D-(+)-Talofuranose, pentakis(trimethylsilyl) ether	0	0	9.777	0	1.056	0	0	0	0	0	0	0	0	0	0	0	0	0	0	0	0	0	0	0	0	0	0	0	0	0	0	30.494	0	28.09	0	0	0	0	0	40.386	0.183	0.144	0	24.337	16.682
D-(-)- Erythrofuranose, tris(trimethylsilyl) ether	0	0	0	0	44.021	0	0	20.568	0	0	0	0	0	18.811	0	11.066	0	35.077	0	0	0	6.369	0	0	0	18.326	19.478	21.719	0	0	0	0	0	0	0	0	0	43.008	0	18.928	0	0	0	0	0
D-(-)-Fructopyranose	0	0	0	0	0	0	0	0.458	0	0	0	0	0	0	0	0	0	0	0	0	0	0	0	0	0	0	0	0	0	0	0	0	0	0	0	0	0	0	0	0	0	0	0	0	0
D-(-)-Ribofuranose, tetrakis(trimethylsilyl) ether	34.063	0.152	61.329	28.901	0.112	0.112	56.179	0.087	0.096	0.206	0.606	0.245	0.199	0.208	0.215	0	0.13	0.316	0.643	0.26	0.196	0.106	0.166	0.183	26.913	0.439	0.205	52.811	0.218	23.197	58.267	0.255	0.398	46.609	0.11	0.124	0.148	0.116	42.484	0.329	0.183	0.267	0.088	0.158	68.621
D-(-)-Tagatofuranose, pentakis(trimethylsilyl) ether	0	1.041	1.106	0	0	0.606	0.329	0	0	0	0.673	1.043	0.179	0	0.925	0.561	1.28	0	0	1.539	0	0.722	0	1.688	0	0	1.118	0	2.553	0.562	0	0.871	1.38	0.065	2.597	1.071	0.655	0	0	2.057	1.522	0.288	0	1.151	0
D-Allofuranose, pentakis(trimethylsilyl) ether	0	5.377	4.494	3.693	3.796	9.312	7.066	0.48	4.758	4.046	0	15.053	0.838	7.338	7.314	5.997	6.289	0.359	6.858	5.463	0.806	3.312	0	1.24	6.172	7.273	4.676	7.168	9.273	7.664	6.25	5.993	5.589	7.373	1.145	2.76	3.273	5.327	4.426	1.893	3.43	17.053	3.881	4.741	1.186
D-Erythro-Pentitol, 2-deoxy-1,3,4,5-tetrakis-O-(trimethylsilyl)-	12.748	0	50.58	0.757	29.13	0	0	0	0.167	28.208	0.09	17.977	0.897	0	0	32.399	10.93	0	21.152	0	0	9.703	0	2.522	64.259	0	15.737	0	0	79.172	38.009	0	0.14	0.086	0	3.913	0	0.185	0.141	1.79	0	0	26.482	9.324	0
D-Erythro-Pentofuranose, 2-deoxy-1,3-bis-O-(trimethylsilyl)-, bis(trimethylsilyl) phosphate	0.104	67.818	0	0	37.889	0.337	0.141	67.635	0	0	36.933	0.307	1.635	0.603	0.215	0.216	8.87	1.055	0.643	1.171	0	3.015	0	0.793	6.991	0.396	0	0.086	0.196	78.968	9.525	0.446	10.243	0.668	21.946	59.09	68.688	0	12.249	0.535	0.812	0.699	28.842	0	0.229
D-Fructose	34.252	54.224	34.209	48.512	37.799	0.292	0.094	0.393	53.392	19.522	54.099	0.061	63.022	0.166	0.086	0.086	54.78	7.15	0.107	0.108	0.131	0.149	67.092	0.081	39.865	0.11	18.109	36.399	0.175	57.814	0.07	0.085	38.797	0.172	0.066	57.627	67.189	0.093	53.819	0.144	43.102	0.247	23.55	30.093	60.862
D-Lyxose	5.308	3.165	0	3.945	0	3.904	0	6.892	1.387	0.937	0.224	0	0	0	1.248	0.194	2.429	2.805	1.629	0	11.321	0	1.325	0	2.267	0	2.76	0	1.833	1.073	1.255	0.531	1.099	0	0	0	0	2.872	1.546	0	3.531	0	0	0	1.082
D-Proline	0	0	0	0	0	0	0	3.25	0	0	0	5.379	4.747	0.166	0.258	0.863	0	5.357	6.322	30.959	0	11.062	0	12.831	0	36.718	0	0.556	0.24	0.843	0	35.446	0	9.054	0.11	0	6.63	74.251	0	30.572	7.163	0	0	0	3.723
D-Valine	0	0.26	0	0	0.09	0.785	0.305	0.153	0.335	1.234	0.471	2.904	0.12	2.889	1.893	1.359	0.52	0.127	1.414	2.32	48.987	2.017	71.565	2.277	0	3.648	0.342	53.325	1.309	0	0.72	1.53	0	1.531	2.179	0.906	3.927	1.39	0	2.736	0.71	1.234	0	0.632	1.83
Isoleucine	0	0	0	0	0	0	0	15.507	0	0	0	2.475	2.054	0.811	0.323	1.23	0	9.492	1.736	2.515	0	1.231	0	44.269	0	0.549	0	0.364	0.087	0	0	1.126	0	1.617	0.396	1.442	0.655	0	0	1.975	1.705	0.555	0	0.406	2.558
Phenylalanine	0	0	0	0	0	6.799	1.315	0	0	2.675	0	11.576	8.416	14.488	4.861	8.887	0	0	14.487	14.113	0	9.894	0	11.774	0	19.535	0	3.467	10.015	0	0	15.577	0	8.774	7.66	11.06	18.328	46.598	0	15.266	18.02	22.771	0.639	4.222	12.418
Decanoic acid	1.066	0.846	0.926	1.262	0.853	1.436	1.784	0	1.291	2.492	1.391	0.634	0.897	4.843	1.936	2.222	2.125	0	1.414	1.431	1.851	1.168	1.42	1.789	1.218	1.494	1.346	1.049	1.549	1.252	2.346	1.19	1.31	1.488	1.277	1.339	1.415	1.343	1.288	2.078	1.238	1.07	0.816	1.355	2.246
Deoxyglucose	0.104	0.238	0.181	0.092	53.386	0.292	0.211	43.905	0.239	0.251	0.337	0	0	0.27	0.129	0	0.304	11.791	0.129	0	0	0	0.379	0.264	66.274	0.088	0.319	0.663	0.284	0.179	0.163	0.404	0.234	0.194	0.132	0.144	0.169	0.324	0.234	0.206	0.649	0.432	32.546	0.203	0.187
Desmosterol	32.559	10.906	40.058	44.223	17.159	66.911	25.214	2.639	29.601	24.368	46.716	32.089	18.029	0	0	19.09	46.67	2.531	0	37.202	65.73	44.077	27.405	22.673	20.426	0	0	14.722	46.432	22.916	22.768	30.261	32.436	33.782	29.034	18.557	0	0	7.986	32.465	45.233	52.33	6.659	35.963	35.34
Di-N-propylethylamine	1.212	1.388	1.829	1.973	1.55	1.907	2.23	35.355	2.487	2.286	2.401	2.904	2.393	2.744	2.302	2.567	1.475	64.332	2.829	2.927	2.025	3.227	2.319	2.522	1.155	2.966	1.46	1.84	1.942	2.376	2.254	2.253	2.432	2.371	2.267	2.142	2.323	2.131	2.084	2.51	2.719	2.366	1.544	2.416	2.496
Diacetin, 2-timethylsilyl ether	43.739	41.671	44.145	42.893	36.721	0	30.965	0	40.026	0	42.835	52.091	33.386	0	48.334	49.612	31.055	0	54.155	54.828	44.393	0	25.701	0	38.48	63.13	31.315	34.302	0	34.617	12.755	30.324	0	51.977	34.647	32.294	29.688	30.363	0	50.343	0	52.495	31.003	0	47.571
Diacetone alcohol	0.564	0.585	0.61	0.665	0.629	0.516	0.493	4.188	0.478	0	0	0	0	0.353	0	0	0.542	2.447	0	0	0.653	0	0.521	0	0.126	0	0.57	0.578	0.415	0	0.534	0	0.117	0	0	0	0.148	0.533	0.656	0	0	0.329	0.573	0.316	0
Dimethylaminoethyl palmitate	0	48.002	68.487	0.092	0.09	3.433	0.728	0.262	0.311	0	0	0.102	0.219	0.229	0	0	0	0.211	0.15	0	0	0.106	0.947	0.122	0	0.154	0.114	0	2.444	0.639	1.51	0.298	0.094	0.129	0.33	0.535	0	1.876	0	0.288	0	0	0	0	0
Dihomo-gamma-linolenic acid	0.899	0	0	0.069	0	0	1.902	0	0.43	0	1.301	0	0	0	0	0	0	0.865	0	1.236	0	0	0	0	0.021	24.984	0	0	0.109	29.431	66.747	30.643	20.088	0	47.458	60.984	30.11	0	0.211	45.9	20.476	15.386	0	19.776	28.85
Ergoline-8-methanol, 8,9-didehydro-6-methyl-	0.92	1.127	1.535	1.606	1.662	1.279	1.737	0	2.534	2.4	2.603	1.37	0.917	1.206	1.162	1.337	0	0	1.114	0.889	1.328	0.531	2.698	0.874	0.903	0.967	1.46	0.663	1.636	2.708	2.068	0.956	2.759	1.013	0.969	0.886	1.204	2.084	1.874	0.946	1.319	1.172	1.058	2.077	0.957
Erythritol	12.539	0	0	0.161	0.517	0	0	0	0.239	0.069	0	0.143	0	0.208	2.043	1.79	0	0	49.869	0	0	0.17	17.56	0	4.912	0.176	0	0.171	0	0.23	0.232	0.234	0.234	0.151	0.242	0.206	0.232	0.232	0	0	0	0	4.983	0.248	0.229
Erythrono-1,4-lactone	8.129	61.075	60.967	41.058	38.922	0.785	60.052	0	44.688	49.605	38.392	0.47	42.321	32.925	33.427	19.629	0.282	0	64.892	35.295	59.525	0.467	61.98	0.325	33.84	49.594	57.84	68.732	67.925	69.566	41.726	63.348	37.323	63.704	33.612	41.151	51.922	73.209	59.042	64.395	0.345	0.761	28.776	37.521	59.822
Ethyl a-D-glucopyranoside	0.418	2.428	0.745	0.55	8.22	11.87	7.301	4.733	0.55	3.52	1.548	0.92	0.598	1.621	2.087	0.475	6.202	1.329	1.8	1.019	0	1.104	3.219	1.078	4.429	1.384	4.949	1.369	7.615	0	0	9.733	9.799	0.69	0.44	0.68	1.668	4.4	0.422	2.16	9.375	4.237	0.287	2.37	0.27
Galactopyranose	0	0	0.023	0	0	0	0	0	0	0	29.237	0	0	0.229	0	0	0	0	0.579	0	0	45.351	0	0	0	0.11	28.669	0	0	0	0.348	0.085	10.43	0.323	0	0	0	0.255	0	0.411	12.48	24.828	0	6.908	0.27
Glutaric acid, isobutyl 2-pentyl ester	0.084	0.13	0.113	0.138	0.135	0.202	0.211	0	0.191	0.229	0.224	0.143	0.199	0.457	0.366	0.388	0.152	52.246	0.321	0.694	0.152	0.361	0.213	0.203	0.084	0.527	0.137	0.107	0.153	0.153	0.232	0.276	0.21	0.345	0.308	0.206	0.232	0.185	0.164	0.267	0.223	0.267	0.132	0.203	0.25
Glyceric acid	7.126	31.134	8.897	16.652	0	49.14	31.458	0	11.907	21.556	30.157	3.456	31.072	55.852	0.989	21.7	6.267	0	0.086	10.666	1.698	0.085	37.226	0.081	24.058	32.697	5.109	69.652	71.525	17.705	35.592	0.085	36.645	0.086	41.119	63.291	42.04	50.234	1.475	35.304	0.203	0.123	1.367	13.591	55.517
Glycerol monostearate	0	0	0	0	0	0	0	4.362	0	0	0	0	10.75	0	0	0	0	4.24	0	0	0	0	0	0	0	35.07	0	0	0	0	0	27.094	0	0	0	5.623	6.166	0	1.757	0	5.053	0	0	0	0
Glycerol	0.418	0.564	0.542	1.147	0.561	0.965	0.681	0.698	0.741	0	0.898	0.552	0.499	1.31	0.731	0.777	1.236	0.464	0.279	0.65	0.697	0.573	0.663	0.63	0.693	0.681	0.844	0.663	0.742	0.869	1.278	0.68	0.655	0.97	0.748	0.597	0.57	0.811	9.134	0.946	0.649	0.905	0.551	0.7	1.123
Glycidyl palmitate	16.447	23.611	0	72.253	94.937	2.76	0	1.091	56.787	0	41.645	0.266	0.14	1.081	0	44.694	0	0	0	15.393	12.367	0	0	0.224	0.126	1.252	0.137	22.96	35.501	3.117	0	0	0	43.828	0.22	0	60.2	2.177	0	0.288	2.09	2.139	61.146	54.34	67.789
Glycine	55.797	3.577	82.058	5.344	3.257	53.381	40.144	3.904	34.646	53.148	72.162	30.167	21.439	33.279	48.743	10.828	7.33	4.893	41.682	41.192	4.725	85.5	11.714	26.598	66.737	59.395	4.767	9.372	40.541	64.916	35.5	59.99	70.788	30.16	52.565	31.862	48.164	57.298	35.997	80.669	72.507	97.749	2.867	62.151	46.385
Glycolic acid 2	0.188	1.561	1.377	1.468	1.46	3.433	2.723	0	2.056	2.103	2.446	2.086	1.795	2.432	2.388	1.51	0.759	0	2.507	2.515	0.523	2.144	2.911	2.013	1.134	2.241	1.756	1.883	2.509	1.993	2.3	2.996	2.455	2.156	2.179	2.163	2.28	2.524	1.452	2.037	3.247	2.818	0.86	1.896	2.392
Guanidine N N-dimethyl-	41.649	45.183	45.771	56.082	40.315	43.149	52.751	4.035	53.798	47.547	50.194	43.317	49.6	53.503	48.7	49.461	43.785	0	46.547	50.579	51.818	53.376	52.467	40.832	43.224	49.572	42.376	49.302	46.476	45.628	44.281	40.036	48.127	49.303	54.018	40.574	46.96	46.39	46.934	48.903	47.607	46.488	43.549	52.489	40.748
Heptadecanoic acid	69.569	40.847	93.28	30.484	0.202	51.339	0.094	0.327	41.126	55.754	74.495	0.143	0.479	1.039	0.151	0.431	22.489	0.337	0.15	0.455	38.558	0.573	0.095	0.569	14.002	0.22	11.039	0.407	73.947	65.453	40.123	0.213	0.094	0.086	0.264	34.292	0.211	20.265	45.482	0.494	0.244	0.165	0.088	18.783	0.104
Heptanoic acid	1.588	1.583	1.626	2.684	1.887	2.244	1.784	31.647	1.793	1.76	1.885	1.595	1.675	1.975	1.635	1.424	1.887	0	1.757	1.799	1.872	1.805	1.822	1.728	1.7	1.758	2.007	1.819	1.942	2.299	1.882	1.806	1.871	1.617	1.695	1.606	1.795	1.783	1.803	1.893	1.908	1.666	1.367	1.829	1.851
hexadecanoate methyl ester	7.502	22.115	18.29	21.974	15.43	0.09	0.094	5.191	32.399	75.321	63.77	13.662	4.886	0.146	40.009	0.065	24.679	15.25	9.558	0.152	18.267	0.064	0.095	23.629	19.439	20.238	27.483	0	42.985	29.993	50.508	55.166	58.908	0.086	49.307	52.293	34.101	44.583	40.54	61.535	10.065	30.999	24.454	0	62.422
Hexanedioic acic	0.251	0.238	0.135	0.092	0.225	0.337	0.329	0	0.215	0.274	0.314	0.143	0.239	0.229	0.151	0.151	0.26	0	0.171	0.195	0.109	0.17	0.189	0.244	0.231	0.176	0.16	0.278	0.327	0.281	0.302	0.298	0.21	0.194	0.22	0.206	0.253	0.232	0.258	0.267	0.264	0.226	0.287	0.248	0.312
Hexanedioic acid, bis(2-methylpropyl) ester	0	0	0	0	0	0	0	23.577	0	0	0	0	0	63.335	20.005	21.98	0	0	0	64.606	0	26.9	0	13.177	0	0.066	0	0	0	0	0	0	0	0	0	12.152	0	0	0	12.879	0	0	0	0	0
Hexanedioic acid, dioctyl ester	11.055	15.762	16.077	21.171	0	38.953	0	0	23.767	37.969	44.136	33.071	34.144	30.743	23.661	0	16.569	0	39.689	23.154	0	49.852	0	22.145	12.365	35.795	17.197	10.913	29.74	0	7.574	36.87	21.164	20.717	20.163	36.825	0	0	13.724	2.428	34.173	23.758	16.097	26.549	32.47
Hexanoic acid	0.23	0.282	0.316	0.161	0.27	0.224	0.188	8.79	0.167	0.091	0.09	0.082	53.589	0.104	44.828	40.229	0.26	44.99	47.019	0	0.152	10.149	0.142	0	0.231	56.758	0.342	0.278	0.175	48.208	0.186	35.403	0.14	65.493	0.088	43.684	65.373	0.185	0.258	35.921	62.563	0.082	0.265	0.09	56.577
Hippuric acid	0	0	0	0	0	0	0	45.148	0	0	0	0	0	0	0	0	0	28.854	0	0	0	0	0	0	0	0.22	0	0	0	0	0	0	0	0	0	0	0	0	0	0	17.29	0	0	0	0
Hydracrylic acid	0.669	1.149	0.994	1.239	1.235	1.571	1.127	36.031	1.148	1.12	1.346	1.432	0.977	1.268	1.054	0.798	0.846	39.633	1.264	1.019	1.415	1.189	1.349	1.423	1.302	1.472	1.004	1.198	1.156	1.15	1.138	1.955	1.333	1.293	1.035	1.03	1.478	1.482	0.867	1.481	1.989	1.584	0.86	1.106	1.102
Hydroquinone	66.413	0.13	0.158	0.115	0.09	0.18	0.164	0.611	0.143	0.183	0.135	63.033	0.12	0.104	0.065	64.948	0.13	0.464	0.064	0.087	0.109	57.516	0.142	0.163	0.147	45.749	0.114	0.107	0.109	0.153	0.139	0.17	0.14	0.086	0.132	0.124	0.127	0.162	0.117	0.247	0.162	0.123	0.176	0.135	0.125
Indole-3-lactic acid	0	0	0	0	0	63.815	0	0	0	0	0	0.859	0.838	0	0.086	0	0	5.273	0	1.106	0	1.571	0	2.42	0	0.132	0	0	0	0	0	0	0	0	0.308	0.082	0	0	0	3.209	0.507	0	0	0	0
Inosose-2, 1,3,4,5,6-pentakis-O-(trimethylsilyl)-	7.084	13.594	13.661	17.318	14.801	14.203	10.306	0.327	12.864	14.607	17.3	5.583	9.593	10.767	8.862	7.787	14.812	0.232	12.644	13.767	18.18	6.285	16.14	12.425	9.615	14.634	16.672	20.821	11.194	9.35	11.64	23.248	15.575	9.356	10.698	11.884	11.951	16.096	14.848	15.574	21.734	16.621	6.769	14.471	5.824
Iodoacetic Acid	0.627	0.802	0.542	0.367	0.449	0.561	0.47	29.314	0.478	0.48	0.449	55.731	0.499	0.333	0.215	0.216	0.802	11.2	0.214	0.173	0.392	0.149	0.402	0.447	0.609	0.22	0.57	0.663	0.589	0.562	0.511	0.489	0.444	0.259	0.44	0.371	0.443	0.533	0.632	0.494	0.487	0.432	0.684	0.429	0.437
Isofucosterol	0	0	0	0	20.91	0	0	0.131	0	0	11.354	0	0	0	0	5.63	5.031	0.063	0	35.165	0	0.085	0	0	0.084	53.088	0	26.769	0	64.661	17.727	36.976	12.441	44.086	12.371	0	0	0	0	0	0.101	34.27	11.378	47.77	0
Isopropyl myristate	0.104	0.217	63.474	0.092	59.114	0.135	0.211	1.287	77.254	0.251	0.18	49.596	0.08	0.187	0.065	0.129	0.087	0	0.086	0.152	0.109	0.127	0.166	0.203	59.767	0.264	0.137	54.523	64.979	39.803	74.182	0.234	0.187	0.108	0.264	34.148	0.274	26.843	0.281	0.309	0.183	0.082	0.132	0.135	0.25
L-5-Oxoproline	1.296	1.171	1.423	1.422	1.325	6.013	6.08	3.882	2.558	3.36	2.334	21.045	54.028	18.001	7.077	11.562	1.41	3.586	45.39	110.35	1.393	112.06	1.586	80.322	1.868	69.876	1.232	8.795	6.939	0.715	2.068	86.319	1.894	15.63	11.072	24.653	25.317	2.826	1.429	117.722	74.008	56.28	2.293	3.115	30.847
L-Alanine	51.179	48.674	35.248	36.906	2.965	18.624	14.461	2.443	31.107	35.432	41.354	35.648	15.516	41.406	27.641	56.061	56.841	2.721	165.208	17.149	118.418	13.164	41.959	111.78	9.741	161.374	11.495	35.564	24.373	16.938	23.349	356.668	45.064	15.004	26.613	32.438	29.92	38.145	12.296	44.727	26.421	42.848	60.065	16.638	51.045
L-Asparagine	0	0	0	0	0	0	0	14.373	0	0	0	1.227	0.917	0.083	0	0	0	0	0.471	2.168	0	0	0	1.261	0	0	0	0	0	0	0	1.148	0	0	0	0	0.338	0	0	2.16	1.745	1.111	0	0	0
L-Aspartic acid	5.015	0	0	0	0	0	0	0	0	0	0	27.815	55.982	0.166	0	0	0	0	55.569	3.49	0	2.187	0	0.427	0	0.791	0	0	0	0	0	15.619	0	0	0	33.983	24.663	0	0	1.975	0.406	1.481	0	0	0
L-Glutamic acid, bis(trimethylsilyl) ester	0	0	0	0	0	15.146	0	0.109	0	0	0	0.552	0.439	0.457	12.347	0.259	0	0.084	0.922	1.474	0	0.828	0	0.752	0	1.296	0	0	0.218	0	0	1.254	0	0.172	0.286	0.309	0.76	0	0	1.337	0.629	0.905	0	2.709	0.333
L-Glutamine	0	0	0	0	0	0	0	0.109	0	0	0	0.164	55.224	14.633	14.412	23.965	0	0.105	26.081	62.481	0	0.085	0	0.081	0	55.747	0	3.531	0	0	0	65.77	0	16.212	24.213	25.024	22.467	0	0	0.103	52.315	19.706	0	0	32.47
L-Hydroxyproline	0	0	0	0	0	0	0	1.025	0	0	0	0.368	0	0	0	0	0	1.244	0	3.469	0	2.335	0	0.569	0	0.769	0	0	0	0	0	4.016	0	0	0	0	0.57	0	0	4.958	0.609	0.864	0	0	0
L-Leucine	4.055	5.746	1.4	9.29	10.511	13.867	22.467	65.869	16.689	92.58	42.677	112.506	64.498	95.471	54.55	65.099	10.778	53.681	82.443	110.112	11.778	148.685	22.388	86.382	8.166	104.418	40.437	38.581	32.86	22.227	32.781	80.327	37.744	82.201	69.778	71.982	97.701	70.176	48.714	120.684	136.551	125.498	6.482	68.291	95.412
L-Lysine	0	0	0	0	0	0	0	0	0	0	0	14.644	0.1	0	0	0	0	0	0	0.152	0	0.276	0	0.163	0	24.676	0	0	0	0	0	0.085	0	0	31.896	54.023	37.416	0	0	0	40.809	13.021	0	0	30.806
L-Lysine, N6,N6-bis(trimethylsilyl)-, trimethylsilyl ester	0	0	0	0	40.225	0	0	23.49	0	0.366	0	0.573	3.012	0.437	0	0.626	0	0.105	0.857	0	0	4.395	0	3.213	0	1.384	0	0.813	0.633	0	0	1.806	0	0.345	0	1.895	0	0	0	3.703	4.201	0.864	0	0.293	1.31
L-Norvaline	8.777	0	0	0	1.595	0	1.197	0	0	0	2.603	8.753	25.987	9.686	1.527	1.273	0	0	22.738	0.13	0	0.064	0	53.867	2.834	65.943	5.816	25.164	3.229	0	0	0.106	0	0.992	0	0	5.11	0	0	0.123	0.304	0.103	0	0	10.067
L-Ornithine	0	0	0	0	0	0	0	30.033	0	0	0	0	0.499	53.815	0.108	0.151	0	0.084	0.236	1.192	0	2.314	0	0	0	0.527	0	0.128	0	0	0	0.744	0	0	0.506	0	0	0	0	0.638	0	0	0	62.602	0.395
L-Proline	6.039	6.222	4.177	4.909	5.435	31.548	17.795	0.174	9.229	2.812	25.782	0.102	0.199	17.627	8.475	4.853	3.188	0.084	0.086	0.737	18.506	0.849	6.91	0.305	7.306	0.198	4.128	43.802	34.257	13.004	5.158	0.255	8.723	18.281	10.61	41.027	39.486	13.248	3.817	0.329	0.365	0.309	1.764	3.409	0.125
L-Proline, tert.-butyldimethylsilyl ester	0	0	0	0	0	0.09	0	0	0	48.69	0.112	0.082	38.651	0.146	0.215	0.086	0	31.596	0.193	0.13	0	0.106	41.06	42.073	0	0.22	0	0	0	0	0	0.085	0	0.172	0	0.247	52.07	0	0	0.103	0.162	0.411	0	48.628	0.083
L-Proline, trimethylsilyl ester	8.296	11.794	17.274	8.487	3.751	36.889	29.604	60.132	29.505	103.347	140.374	350.239	74.091	82.666	39.859	209.233	9.347	49.673	99.223	115.033	19.508	100.914	77.032	91.71	5.269	111.67	1.368	6.591	27.58	64.38	49.184	80.348	73.851	63.769	57.738	108.911	253.362	80.852	13.841	127	119.688	137.593	12.767	150.693	79.021
L-Pyroglutamic acid	0.836	0	0.316	0.252	0	2.154	12.278	29.117	0.478	4.915	0.74	0.573	2.952	7.15	13.616	5.242	0.499	19.975	6.793	0	1.872	0	0.568	3.355	0.357	1.472	0	6.805	3.906	0.409	0.674	2.401	0	8.106	10.17	2.883	1.541	0.579	0.117	1.09	1.197	1.399	0.573	6.57	9.048
L-Serine	3.929	2.775	4.448	4.037	2.965	21.339	19.298	0	13.199	28.94	22.618	23.09	18.388	24.943	15.939	7.118	5.14	0	27.367	36.574	4.812	66.115	13.773	24.32	5.521	35.641	4.493	11.47	16.91	22.789	11.384	28.433	19.55	22.42	18.996	17.28	17.272	10.7	10.539	30.84	28.816	10.347	2.051	26.662	29.017
L-Threitol	0.084	0.759	0.135	0.138	0.427	0.247	0.282	0	0.143	0.16	0.224	0.327	0.219	0.083	0.366	37.381	0.217	0.527	0.514	5.377	0.501	0.149	0.876	0.325	0.126	0	0.228	0.3	0.24	15.686	0.163	0.106	0	37.899	0.132	6.652	0.211	1.668	0.141	0.309	0.852	0.535	0.198	14.855	0
L-Threonine	4.639	19.361	0	0	0	0.157	22.021	0.109	42.178	6.332	47.659	0.245	0.219	0.146	26.737	47.088	14.92	0.359	0.386	0	0	6.369	32.824	0.691	48.179	0.769	0	0.193	0.109	0	0	0.723	9.588	0.129	44.883	0.288	0.253	0.093	76.818	0.761	0.69	0.72	0	0	0.416
L-Tryptophan, 1-(trimethylsilyl)-, trimethylsilyl ester	0	0	0	0	0	0	0	1.636	0	0	0	2.659	1.596	31.533	12.734	19.219	0	1.561	0.321	3.447	0	5.393	0	3.274	0	0.747	0	35.885	15.121	0	0	38.995	0	53.054	0.11	27.475	0	0	0	2.654	0.588	0.514	11.334	37.408	0.187
L-Valine	14.106	21.269	17.297	30.553	13.947	49.656	54.982	69.467	41.126	103.987	112.348	90.95	63.222	84.08	92.022	69.133	24.224	84.37	75.414	89.147	124.319	68.493	40.658	62.346	16.878	103.759	24.7	15.086	86.864	48.694	48.672	77.245	61.644	54.844	86.64	64.589	101.818	80.968	33.022	84.022	125.613	84.913	3.219	98.566	83.93
Malic acid	0	0	0	0	0	0	0	8.964	0	0.091	0	41.64	0	0	0	32.161	0	6.728	0.107	0.108	0	0.17	0	0	9.405	0.154	6.34	0	0.087	29.329	0	0.128	0	58.466	38.477	45.599	0.084	26.356	13.958	0.144	0.142	0.103	14.046	63.505	0.062
Methyl 4-methoxysalicylate	0	0.13	0	0	0.27	0	0	0.131	0	39.729	0	47.448	40.446	0.478	36.74	35.526	0	0	0	0	0	3.567	0	0	21.245	61.614	25.544	0.749	46.694	32.037	35.035	64.049	40.457	0	46.269	48.895	56.357	35.643	9.649	0	0.081	0	19.382	34.879	0.083
Methyl galactoside (1S,2R,3S,4R,5R)-	0	0	0	0	0	12.251	11.55	0.698	0	0	0	0	0	0	0	0	0	0	0	0	0	0.106	0	36.542	0	50.166	0	0	0	0.996	0.627	0	0	0	0	0	0	2.177	2.295	0.165	0	0	0	0	0
Methyl a-D-glucofuranoside	0	0	0.339	12.34	0.988	2.154	0	34.635	0.526	0	0.696	2.741	0.419	0	0	1.769	0	4.809	0.814	0.607	1.72	0.658	0.284	0.386	0	0.879	0.479	0.749	1.484	0	0	0	24.835	0.798	0.396	0.433	0.486	0.371	0.351	0	1.664	3.6	0	0.339	0
Methylmalonic monoamide, O,O'-bis(trimethylsilyl)-	0	0	0	0	0	0	0.751	0.109	0	0	0	13.764	20.223	13.241	0	10.72	0	0.084	27.56	0.087	0	0.085	0	53.908	0	53.879	0	0	0	0	0	0.064	0	5.562	3.984	4.202	13.809	0	0	0.082	44.685	0	0	0	11.503
Monolaurin	0.0811186	0.0903272	0.0676631	0.222279	0.201473	0.279249	0.27583	0.17593	0.303619	0.118148	0.95765	0.211821	0.347346	0.164778	0.0826053	0.157563	0.116596	0.179783	0.337286	1.03175	0.377249	0.418595	0.253553	0.285538	0.113532	0.149785	0.0564146	0.107435	0.120547	0.041055	0.102579	0.101613	0.0621801	0.0219094	0.0443112	0.128861	0.158308	0.153171	0.0906321	0.0704516	0.0529726	0.190298	0.189295	0.25449	0.175081
Myristic acid	0.731	0.824	0.881	1.353	0.809	1.548	1.15	0	0.956	0	0.426	0.92	0.997	2.099	0.989	1.057	2.342	0	1.179	1.192	0.414	1.062	0	0.996	1.449	0.945	1.072	1.455	1.135	1.201	1.882	0.871	0.561	1.143	1.123	0.824	0.697	0.533	0.937	1.317	1.197	0.782	1.08	0.587	1.414
N-Acetyl-L-alanine	15.757	29.443	31.432	0	0	27.958	43.924	1.2	41.963	53.879	63.904	0.143	0.16	0.27	45.215	0.151	42.744	0	0.279	0.369	27.28	0.361	46.621	0.264	10.664	0.396	0	17.91	58.848	54.11	22.698	0.34	46.958	0.216	32.578	0.185	0.211	68.415	11.335	0.473	0.203	0.247	0	66.937	0.312
N-Methyl-L-proline trimethylsilyl ester	0	1.062	0	0.803	3.302	0.157	1.949	0.829	0	1.76	0	1.309	0.459	1.393	1.785	0.28	0	0.38	0.879	1.886	0	0.51	2.58	0.956	1.05	0.308	0.593	0	0.262	0	0.465	11.964	2.923	2.997	0	0.865	0.232	4.539	0.351	0.576	6.128	9.133	0	0.993	0
Naphthalene 2-ethenyl-	0.23	0.238	0.248	0.252	0.247	0.269	0.282	0.698	0.263	0.297	0.292	0.245	0.279	0.208	0.194	0.216	0.239	0.633	0.214	0.238	0.239	0.255	0.284	0.285	0.231	0.242	0.228	0.235	0.262	0.281	0.279	0.298	0.281	0.216	0.286	0.268	0.296	0.255	0.258	0.309	0.304	0.247	0.243	0.293	0.291
Naphthalene decahydro-1 4-dimethyl-5-octyl-	0	2.667	0	0	0	0	0	0	0	0	23.268	0	1.596	40.928	0	0.173	0	0	22.052	0.087	0	0.085	0	0	0	43.376	42.513	0	11.674	85.84	0.209	60.755	59.914	38.826	0.132	0	0.253	49.586	0	0	0	0.123	0.176	0	0.125
Niacin	0.209	48.825	68.487	76.381	0.225	0.539	0.305	64.996	0.406	0.594	0.561	0.614	0.678	0.582	0.495	0.539	0.087	51.466	0.643	0.737	0.327	0.786	0.426	0.752	46.247	0.703	63.906	0.449	0.502	0.511	0.488	0.765	0.468	0.582	0.594	0.577	0.655	0.579	0.328	0.782	0.67	0.555	70.451	0.632	0.707
Nonadecanoic acid	0	0	0	0	0	0	46.929	0	27.162	42.678	5.273	44.769	61.447	58.347	0	42.343	0	0	59.791	49.56	0	0.064	26.671	60.842	14.359	0	0	37.212	45.145	39.446	43.979	52.149	0	48.807	69.316	46.67	0	19.478	0	0.082	51.585	2.592	21.499	50.344	64.502
Nonanoic acid	4.347	4.488	4.606	4.702	4.267	5.071	4.813	5.256	5.165	5.12	5.295	3.027	4.687	3.554	3.227	3.257	4.12	0	3.15	4.076	4.202	3.482	5.041	4.758	3.947	3.318	4.653	3.809	4.386	4.982	5.622	5.164	5.309	3.471	5.767	4.881	5.638	4.447	5.059	5.267	5.56	3.168	4.807	5.012	4.722
Octadecanoic acid	14.44	20.857	29.422	1.491	1.28	8.639	8.217	26.391	78.474	25.602	22.865	40.372	34.024	0	34.18	24.633	28.344	0	25.159	0	47.528	0.085	32.73	21.311	70.41	0	34.645	26.898	10.168	23.453	9.037	0	36.271	25.46	0	56.268	0	1.853	54.498	0.062	0.101	0	13.848	19.889	0
Octanoic acid	3.072	2.884	3.139	3.211	3.099	3.523	3.756	0.218	3.276	3.223	0.09	2.188	2.832	4.157	2.839	2.912	3.882	0.127	2.615	2.948	3.81	3.333	3.881	3.66	3.611	2.944	3.307	2.803	3.775	3.628	3.787	2.784	3.321	2.738	2.818	3.069	3.21	3.196	3.513	3.251	2.719	2.448	2.514	3.025	3.078
Oleic Acid	6.52	0	8.602	9.277	10.187	18.312	18.326	15.996	15.154	5.374	0	15.001	16.773	7.054	0	0	13.855	22.814	10.583	25.661	15.388	14.705	10.526	0	26.374	20.422	15.018	13.224	15.165	26.796	15.575	35.258	34.742	10.011	18.26	16.189	29.43	21.986	17.307	21.374	40.561	16.209	38.781	21.383	27.834
Oxalic acid, heptyl propyl ester	0.084	0	0	0.115	0	0	0	61.659	0.43	0.343	0	0.123	0.14	0.353	0	0	0	16.874	0.257	0	0	0.212	0	0	0	0.132	0.114	0.407	0	0.281	0	0.128	0	0	0	0	0	0.324	0	0.123	0.122	0.123	0	0.339	0
Palmitelaidic acid	0	26.624	0	0	0	0	0	0	0	0	0	0.123	0	0	0	0	0	0	0	19.62	0	0	0	0	0	0	35.215	41.962	0.087	0.102	0.116	62.561	0.094	0	0	53.405	0	0.162	55.716	42.711	0	0	0	0.068	0
Palmitic Acid	58.075	30.874	29.039	20.644	14.554	55.266	23.195	13.763	61.234	71.412	47.165	6.381	11.867	18.895	10.476	20.168	15.658	45.982	9.837	66.123	43.131	8.578	70.405	16.186	55.925	53.594	109.978	62.226	24.089	38.832	36.359	93.396	52.103	31.69	0.88	59.151	17.188	52.272	74.054	40.962	16.255	7.529	48.599	55.514	0.083
Pentadecanoic acid	0	7.783	52.748	37.571	0	0.202	0.235	22.465	0	0.297	0.135	0	0.179	0.416	0	0.216	29.364	0	0	0	0.087	0	0.095	0.203	0.084	0.154	0	0	0	0	0.232	0.213	0	0.259	0.242	0.206	0.19	0.139	0	0.309	0.183	0.144	0	0.248	0.374
Pentadecanoic acid, glycerine-(1)-monoester, bis-O-trimethylsilyl-	0.125	0	0.113	0.138	0.157	0.157	0.188	4.428	0.143	0.137	0.18	0.286	0.319	0.166	0.194	0.216	0.108	1.097	0	0.26	0.152	0.34	0	0.325	0.105	0.242	0.114	0.15	0.196	0.179	0.139	0.213	0.21	0.172	0.22	0.247	0.253	0.139	0.281	0.309	0.264	0.226	0.132	0.158	0.187
Pentanedioic acid	0.146	0.108	0.09	58.1	0.09	0.269	0.235	0.436	0.191	0.206	0.247	0.164	0.179	0.208	0.151	0.151	0.13	0.506	0.193	0.238	0.109	0.318	0.142	0.244	57.394	0.198	0.091	0.171	0.218	0.23	0.209	0.319	0.164	0.216	0.198	0.165	0.232	0.162	0.187	0.473	0.223	0.247	0.132	0.203	0.27
Pentanoic acid	0.188	0.238	0.294	0.138	0.202	0.404	0.423	1.767	0.359	0.457	0.471	0	0.658	0.104	0.409	0.475	0.217	1.645	0.45	0.217	25.713	0.531	0	0.285	0.189	0.549	0.114	0.193	0.436	0	0.372	0.319	0.468	0.453	0.308	0.391	0.528	0.51	0.328	0.597	0.588	0.473	0.221	0.452	0.416
Phenanthridin-6-ol	0.167	57.021	0.294	0.298	59.046	1.997	0.352	0.349	0.717	0.251	1.077	0.777	44.335	38.6	0.194	0	1.106	0	0.793	0.499	1.219	0.255	0.71	0.081	0.21	0.637	0.16	0.128	0.786	0.307	0.209	0.616	22.403	0.819	0.066	0	0	0.926	0.749	0.679	0.69	1.131	0	0.181	0.79
Phenol	3.302	2.276	3.026	3.188	2.448	3.59	2.348	0	2.056	1.326	1.414	0.92	0.718	4.261	1.032	0.884	6.484	1.287	1.2	0.911	2.634	1.338	2.106	1.078	2.981	1.209	2.577	2.033	2.662	3.653	2.393	1.339	1.543	2.91	1.035	1.009	0.992	2.247	2.436	0.411	1.218	3.23	2.359	1.309	1.019
Picolinic acid	0	0	0	0	0	0.404	43.971	0	52.412	64.989	73.149	0.634	0.598	0.54	0.344	0.453	0	22.506	0.471	0.759	0	0.934	48.491	1.057	0	0.637	0	0	0.371	19.697	40.982	0.914	15.505	0.41	0.66	0.659	0.908	0.301	0	1.193	0.873	0.432	0	61.564	0.624
Pimelic acid	0	6.266	4.539	4.977	6.176	0	34.275	3.315	10.712	0	0	0	43.039	25.671	20.134	0	7.07	2.299	0	0	0	41.996	0	43.964	0	30.192	0	26.598	32.839	0	15.124	49.45	10.313	23.628	0	0	34.27	0	0.07	41.373	49.637	35.483	7.299	10.114	55.184
Pipecolic acid	0	0	0	0	0	0.202	0	43.905	0	0	0	0.777	1.137	0.811	0	0	0	46.53	1.436	5.116	0	2.399	0	2.969	0	1.033	0	0	0	0	0	7.353	0	0.237	0	0.185	0.697	0	0	3.559	1.968	35.957	0	0.452	0.354
5alpha-Pregnan-3beta,20alpha-diol disulfate	0.104	14.656	0	34.016	0	26.096	14.626	2.421	0	0	22.73	17.895	0	4.199	4.84	0	0	0	15.044	0	20.662	9.108	20.234	40.243	60.27	0	15.532	0	0	24.04	0	12.559	14.663	8.127	17.39	0	58.531	59.475	28.69	18.228	19.319	0	20.573	73.19	24.17
Pregnane	3.908	0	2.642	3.326	1.932	14.428	28.688	0	6.145	21.579	17.479	0	0	0	0	4.034	2.255	0.295	6.193	4.423	0	0	31.996	5.246	0	14.876	8.758	0	2.727	4.011	7.922	13.94	18.287	1.725	12.107	10.401	6.736	2.849	12.132	14.772	8.158	0	12.15	0	17.348
Propane, 2-methyl-1,2-bis(trimethylsiloxy)-	0	0	0	0.161	0	0	0	0.284	0	0	0	0	9.154	0	5.335	8.844	9.325	0.211	8.122	12.314	0.152	0	0	0	0	6.153	0	0	0	0	0	29.878	0	0	0	0	0	5.466	3.864	0	1.745	0	0	0	5.512
Propanedinitrile, (1-methylethylidene)-	0.69	0.911	0.903	1.101	1.011	1.257	1.338	0	1.411	1.463	1.593	1.166	0.179	0.353	1.549	1.359	0.607	0.105	1.629	1.496	0.98	0.106	1.373	0.203	0.714	1.143	0.684	0.235	1.135	1.788	1.44	0.298	1.66	1.315	1.585	1.277	1.478	1.413	1.148	1.152	1.441	1.131	0.176	1.535	1.269
Propanoic acid, 2-methyl-3-oxo-3-[[2-oxo-2-[(trimethylsilyl)oxy]ethyl](trimethylsilyl)amino]-	0	0	0	0	0.809	0	0	0	0	1.417	0	5.604	13.203	0	0	1.726	0	0	0	0	0	0	0.876	0	0.945	19.073	0	8.26	3.426	0.102	0.558	0	0.538	0	0	5.849	0	2.108	0.281	27.075	0.162	0	0	0	0
Propanoic acid, 2-oxo-3-(trimethylsilyl)-, trimethylsilyl ester	0	0	0.113	4.886	0.18	0.359	0.282	0	0	0	0	0	0	0.665	0.172	0.173	0.152	0	0.429	0.217	0.152	0.17	1.515	0.264	64.826	0.198	0.091	0.514	0.349	0.128	0.139	0.468	0.164	0.237	0.22	0.247	0.887	0.394	0	0.309	1.847	1.399	69.304	0.384	0.208
Pyroglutamic acid	52.433	1.908	2.326	0	0.404	10.097	5.94	58.104	2.534	11.59	14.473	38.429	48.882	63.294	22.801	15.768	0.52	28.201	25.138	67.446	0	2.42	0	23.507	3.296	89.257	0	5.457	10.495	0.588	2.602	46.687	59.399	8.731	20.779	0	71.412	4.702	0	43.904	122.488	92.051	50.892	1.558	15.6
Pyrrole-2-carboxylic acid	22.382	0.13	48.435	31.883	0	0.718	0.094	0	0.215	51.251	0.135	0.593	0.299	0.27	0.129	0.216	0.108	0	0.321	0.434	35.227	0.828	0.284	0.508	0.105	0.483	0	45.707	0.655	0.102	78.712	0.553	53.085	0.28	0.264	0.474	0.422	0.579	0.211	0.741	0.528	0.761	22.513	43.481	0.187
Ribitol	0.104	0.173	0.113	0.711	0.112	0	0.634	0	0.143	0.16	0.247	48.757	0.16	0.166	0.108	0.086	0.108	0.211	0	0.108	0.653	0.106	0.284	0.183	0	0.242	0.228	0.128	0.262	72.172	0.953	0.361	0.281	0.129	1.695	0.124	0.169	0.394	0.141	0.309	0.933	0.247	50.407	0.135	0.998
Ribonic acid, 2,3,4,5-tetrakis-O-(trimethylsilyl)-, trimethylsilyl ester	59.935	27.318	0.316	22.96	0.292	0.83	0.305	1.134	55.711	0.274	0.471	0.389	0.838	0.686	0.387	0.712	29.038	1.223	0.879	1.431	0.196	1.762	77.055	1.647	86.931	1.121	0.228	0.385	2.837	0.358	0.441	1.849	0.421	1.811	1.431	3.048	16.85	0.394	0.351	1.605	0.933	4.237	0	0.677	3.099
S-Allyl-L-cysteine, N,N-bis(n-propyl)-, n-propyl ester	0.188	0.304	0.294	0.275	0.27	0.292	0.305	0	0.311	0.297	0.314	0.327	0.279	0.291	0.344	0.302	0.239	0.127	0.3	0.304	0.283	0.276	0.308	0.285	0.252	0.352	0.319	0.257	0.284	0.358	0.302	0.298	0.351	0.302	0.264	0.288	0.296	0.324	0.281	0.309	0.325	0.432	0.243	0.316	0.291
Salicylic acid	0	0	0	0	0	0	0	0	0	0	0	0	0	0	0	0	0	0	0.086	0.173	0	0.106	0	0.102	0	0.088	0	0	0	0	0	0.17	0	0	0	0	0	0	0	0	0	0	0	0	0
Sarcosine	0	0	0	0	0	0	0.164	0	0	0	0	0.143	0.259	0	0	0	0	0	0	0	0	1.168	0	0.285	0	0	0	0	0	0	0	0	0	0	0.352	0	0.422	0.139	0	0.35	0.223	0.411	0	0	0.354
Serine	0	0	0	0	0	0	0	0	0	0	0	0.45	0	0.166	0	54.573	0	26.598	0.836	7.371	0	27.941	0	0.386	0	1.89	0	0	0	0	0	0.468	0	0.129	0	0.165	0.253	0	0	0.699	1.806	2.407	0	0	0.291
Stearic acid ethyl ester	0	0	0	0	0	0	0	0	0	0	0	0	0	0	0	0	0	0	0	0	0	0	0	0	0	0.22	0	0	0	0	0	0	0	1.186	0	0.124	0	0	0	0	0	0	0	0	0
Stearic acid	178.781	100.968	121.528	135.972	138.441	105.752	7.442	0.414	27.067	111.005	220.142	63.646	65.834	72.585	79.373	5.738	117.585	19.3	48.39	132.203	92.945	91.763	108.105	9.191	75.847	153.464	113.581	37.683	208.335	76.336	0.86	17.192	180.466	95.222	0.792	184.436	22.509	0.417	139.021	0.206	0.223	77.22	5.976	0.293	131.73
Stigmast-5-ene, 3a-(trimethylsiloxy)-, (24S)-	37.24	41.909	69.006	0.115	66.435	0.09	0.094	55.988	61.139	0.183	0.112	0	0.06	0	0.086	18.011	4.012	23.075	54.562	0	43.348	0	0	0.346	53.637	0.11	74.945	32.183	21.405	70.231	63.379	10.2	0	56.396	0	0.082	17.293	0.116	68.878	0.103	0.223	60.414	17.905	66.982	0.458
Succinic anhydride, O,O'-bis(trimethylsilyl)-	0	14.223	10.048	11.515	10.848	27.061	11.409	0.153	7.484	16.87	0	14.971	27.423	19.165	8.346	14.991	5.335	0.127	32.917	23.262	8.578	0.085	0	26.029	7.578	14.085	0	16.177	16.583	9.861	9.107	25.373	14.195	31.992	11.27	18.33	16.449	16.49	9.672	25.635	50.185	0.082	0	8.105	19.823
Synephrine, N,O,O'-tris-tert-butyldimethylsilyl-	0	0	0	0	0	0	0	4.34	0	0	0	0.061	0.08	0	0	29.422	0	2.784	0.086	0.26	0	0.085	0	0.183	0	0.154	0	0	0	0	0	0.17	0	53.011	0	62.55	0.084	0	0	0.226	0.122	0.144	0	0	0.104
Syringaldehyde	0.752	1.041	0.655	0.665	0.404	9.716	3.404	0.523	0.861	1.372	1.728	4.765	3.929	2.972	2.323	2.675	1.453	1.835	4.179	3.664	1.633	7.24	1.586	4.392	0.588	4.285	0.639	1.305	6.611	1.558	3.485	5.164	0.889	3.708	3.016	3.934	3.505	2.895	0.351	6.275	5.012	5.739	0.463	1.174	3.619
Talonic acid, c-lactone	1.526	1.865	1.129	0.161	1.437	1.548	0	8.463	0.43	0.503	0.808	1.063	0.519	1.31	0.753	0.475	0.867	0	0.343	1.864	0	0.552	2.13	0.834	0.735	2.593	0.251	0.3	0	0.69	0.488	1.955	1.52	0	0.66	0.268	0.781	0.741	0.82	1.502	1.197	0.494	0.243	1.964	0.624
Tartronic acid	0	0	0	0	0	0	0	0	0	0	0	0	0	0	0	0	0	0	0	0	0	0	0	0	0	0	0	0	0	0	0	10.434	0	0	0	0	0	0	0	0	0	0	0	0	0
Tetradecanoic acid, ethyl ester	0.543	1.604	0	0.55	0.382	1.279	0	0	1.411	0.32	0.202	0	0	0.229	0.409	0.582	0.694	0.19	1.286	0.694	0.131	0	1.396	1.037	0.168	3.054	1.209	0.235	1.091	0.741	1.347	1.7	0	0.539	1.233	0.597	2.344	0.139	2.295	0	0	0	0	0	0.749
Tetradecylphosphonate, O,O'-di(tert.-butyldimethylsilyl)-	0	0	0	0	0	0	0.352	0.851	0	0	28.317	0	0.957	58.18	0.086	63.719	0	0	0.107	0.217	0.174	1.529	33.724	1.098	0	0	0	0	0.109	0	29.064	0.595	18.287	0.129	0.396	66.422	0.211	25.106	0	1.769	0.507	0.329	0	0	0.582
Tributyl acetylcitrate	0	0	0	0	0	0	0	0	0	0	0	0	0	0	0	25.41	0	0.78	0	23.869	0	0.191	0	28.103	0	40.651	0	0	0	0	0	46.475	0	14.336	55.25	0	22.319	0	21.617	0.062	28.999	0	0	0	0
Tyrosine	2.006	1.214	0	0	25.177	0.09	0.305	25.846	3.252	0.183	13.283	0.818	0.578	1.247	6.238	0.237	0.586	21.388	0.171	0.369	4.964	0.913	11.194	0.244	0	0.439	0	0.171	0.393	4.547	13.196	0.34	31.383	0.259	0.088	0.433	0	0	0	0.453	0.588	0.206	0.11	0.203	0.395
Undecanoic acid	14.252	0	0	0	0.09	0.112	0	1.57	12.003	0.114	63.231	20.513	12.126	0	30.222	17.623	0	0	0.086	0	0	0	0.568	0	0.483	33.224	0	0.107	0	0.153	0.186	17.893	0	0	0	24.2	0	0	0	0	0.061	0.103	0.154	0	56.12
Urea	200.64	147.43	210.947	204.096	146.01	215.7	152.244	222.252	175.454	234.102	153.702	73.647	179.773	120.497	145.669	174.504	141.245	37.671	126.097	107.965	124.188	68.982	255.092	167.803	141.534	166.428	166.038	199.347	225.18	180.188	145.134	151.176	130.14	67.606	190.955	232.486	228.551	130.553	134.314	193.803	232.862	141.296	143.503	199.298	191.989
Uridine	0.272	0.477	0.361	0.344	0.359	0.628	0.493	0	0.383	0.434	0.853	1.104	0.698	0.728	0.581	0.669	0	2.468	0.836	1.041	0.501	1.635	0.426	1.281	0.294	1.165	0.388	0.599	0.676	0.485	0.418	0.914	0.561	0.905	0.902	0.535	0.718	0.371	0.609	1.234	0.873	1.049	0.265	0.61	0.728
Vitamin E	2.215	4.315	6.413	7.707	5.368	7.831	6.221	0	6.599	7.269	10.03	3.518	4.926	5.259	4.883	3.947	7.612	0	6.579	4.163	6.292	3.694	7.384	3.742	5.185	6.636	6.66	3.852	5.477	5.825	7.272	7.948	8.325	6.036	4.843	7.579	4.16	11.047	7.682	4.135	7.711	7.508	1.014	7.45	6.968
cis-13-Octadecenoic acid	0	0	0	0	0	0	0	0	0	14.379	0	0	52.033	0	0	0	0	0	13.523	0	0	0	0	0	0	0.132	0	0	0	0	0	0	0.187	0	0	12.131	0	0	0	0.267	0	0	0	0.564	0
cis-Vaccenic acid	0.293	0.434	0.474	0	0.18	0.763	0.399	0	0	0.869	0.539	0	0	0.644	0.237	0.388	1.822	0	0.429	0	0.588	0	0.355	0	0	0	0	0	0	0	0	0	21.07	0	0	0	0	0	0	0	20.131	0	0	0	56.203
m-Cresol,	5.789	7.545	6.684	6.445	5.817	6.574	6.456	1.287	6.408	8.595	6.933	1.922	5.185	6.132	6.475	10.332	7.504	1.16	15.13	6.504	7.664	1.507	6.461	4.901	0.147	6.768	5.018	5.05	5.389	0.153	2.625	2.104	3.251	6.403	0.22	0.7	1.372	1.552	0.258	1.42	1.055	3.6	0.132	1.264	0.915
meso-Erythritol, 4	1.902	0.238	0	6.124	0.472	0	0	0	0.598	0	0.74	0	2.373	0	8.131	0	0.716	0.464	0	0	9.471	0	0.497	0	9.279	0	0	0	0	12.135	0	0.383	0.889	2.673	0	0	0	0	4.262	0.617	2.212	0	0	15.419	0
p-Hydroxydiisopropylbenzene,	1.943	2.233	2.461	2.408	2.426	2.872	2.888	0.611	3.132	3.452	3.343	1.166	3.351	3.617	3.313	1.143	2.039	0.506	3.15	4.791	2.939	4.098	3.645	3.071	1.952	3.604	2.235	2.29	2.247	2.555	3.485	4.101	3.414	4.074	3.984	3.028	3.231	3.08	2.506	3.909	3.592	3.271	2.602	3.115	3.598
p-Toluic acid, 2-ethylhexyl ester	0.188	0.217	0.203	0.206	0	0.202	0.282	0	54.946	0.32	0.337	0	0	0	0	0.173	0.108	0	0	0	0.174	0	0.308	0.346	0.084	0	0.182	0	62.645	0.102	0.372	0.425	0.281	0	0.594	0.556	0.549	0	0.703	0.514	0.467	0	0.287	0.113	0.312
phenoxyethanol,	0.418	0.369	0.406	0.436	0.404	0.471	0.516	57.82	28.095	38.289	0.516	0.225	31.471	0.27	0.237	0.259	0.412	35.435	0	12.726	0.327	0.255	0.521	0.407	11.567	0.264	0.411	0.364	0.415	0	0	0	0.585	0.28	0.616	0.474	0.486	0.463	0.398	0.514	0.507	0.247	0	0	0.499
trans-13-Octadecenoic acid	0	0	2.461	0	0	0	3.615	0	0	0	0	0	0.838	0	1.248	0	0	0	0	0	0	0	0	0	0	1.274	13.525	0	0	28.307	0	47.58	0	0	21.792	0.082	0.084	19.061	0	31.004	0	23.656	0	0	53.395
a-Hydroxyisobutyric acid, 2	2.612	0	0	0	0	0.112	0	0	0	0	0	0	0	2.827	0	0	0	43.155	0	0	0	2.675	0	0	0	2.944	0	0	0	0.281	0	2.89	0	0	0	2.492	0	0	0.422	0	0	0	0	2.732	1.955
a-Methyl-L-tyrosine, 3	0.522	0.477	0.316	0	0.943	5.587	5.963	2.705	1.291	3.017	1.795	1.125	4.168	4.615	2.624	2.934	0.26	1.624	3.665	0.954	0.827	1.465	1.846	4.738	0.357	3.01	0.251	1.712	5.52	1.252	2.416	5.121	2.105	4.053	0	3.975	3.505	3.08	0.468	6.584	4.322	4.649	1.301	2.438	4.243
a-Tocopherol,	2.529	2.58	2.032	3.074	2.156	4.353	3.099	0.153	2.774	2.332	3.792	1.922	3.41	2.453	59.476	1.92	2.993	0.127	3.215	2.471	3.375	4.65	2.911	2.379	2.162	3.186	2.691	2.118	2.837	2.964	2.625	3.889	3.11	3.04	2.421	2.986	1.964	4.03	2.74	2.839	4.079	3.826	1.433	2.709	3.64
a-Alanine, 2	0	0	0	0	0	0	0	33.392	0	0	0	0.839	0.399	0	0	0.129	0	0.19	0.621	0.369	0	0.892	0	0.427	0	0.681	0	0	0	0	0	0.595	0	0.151	0	0.247	2.259	0	0	0	0.812	0.597	0	0	0.208
a-D-Galactofuranose, 1,2,3,5,6-pentakis-O-(trimethylsilyl)-	0.146	0.13	43.106	0.092	0.112	0	75.922	0	41.389	0	72.745	2.597	41.862	0	21.295	0.324	55.539	0	0	0	0.196	0	42.196	0	0	0	0	0	0	0	0	0	0	0	0	0	0	0	0	0	0	0	0	0	0
c-Tocopherol,	0.209	0.13	0.09	0.321	0.135	0.606	0.117	0	0.191	0	0.224	0.266	0.14	0.249	0.194	0.086	0.39	0	0.386	0.26	0.218	0.382	0.213	0.102	0.126	0.22	0.182	0.364	0.175	0.128	0.163	0.17	0.281	0.194	0.154	0.082	61.678	0.255	0	0.35	0.284	0.782	0.132	0.158	0.166
3-Indolepropionic acid	0	0.65	0.881	0.138	2.313	0.247	2.395	3.621	0.072	1.006	0.628	0.409	1.476	1.788	3.27	0.928	0.108	1.308	1.629	2.471	0.936	1.55	1.68	0.041	1.365	0.791	1.368	2.525	1.047	3.756	0.395	3.698	0.608	0.755	1.145	5.396	0.992	0.463	0.726	0.082	13.17	6.912	1.169	1.061	4.68
3-Methylbutanoic acid	1.714	8.586	1.016	0.459	0.225	0	0.329	1.265	0.717	0.823	0.381	0.389	0.558	0.437	0.839	1.251	28.8	8.521	23.724	10.645	1.72	3.418	0.497	22.49	0.315	19.469	0.342	0.535	0.829	0.996	0	6.63	0.327	1.035	0.308	0.659	0.38	0.44	0.96	2.14	0.406	0.453	0.573	0.88	0.562
Cholest-7-en-3-ol, (3?,5?)	0.397	0.347	0.519	0.872	0.404	1.055	0.399	1.003	0.622	0.343	1.571	0.593	0.259	0.52	0.581	0.518	1.692	0.337	0.686	0.434	1.241	0.616	0.757	0.386	0.567	0.549	0.411	0.321	0.676	0.358	0.279	0.638	0.585	0.711	0.704	0.453	0.317	1.089	0.539	0.658	0.609	0.473	0.176	0.745	0.52
L-Proline, propyl ester	0	1.93	0	0	0	5.251	11.644	1.723	4.113	11.521	0	43.092	0	0	28.523	29.422	3.513	0	0	0	2.591	0	3.999	2.094	0	0	0	0	11.15	0.46	0	0	0	0	0	0	0	5.396	2.623	2.777	0	0	0	18.422	0
N,N-Dimethylglycine	8.652	4.466	2.845	3.28	2.92	1.144	2.113	0	1.674	1.692	6.305	0	0.219	5.945	0.882	0.108	4.316	1.118	0.386	0.607	3.832	1.168	9.088	2.257	0.903	2.241	0.205	0.984	1.375	0.971	1.162	0.68	1.263	2.134	3.742	1.957	0.612	1.135	0.445	0.453	0.325	0	1.455	0.88	0.042
Mannose	1.358	3.751	1.671	3.464	2.763	0.337	2.559	2.53	2.152	2.172	2.895	1.861	0.997	5.966	1.785	2.847	2.342	8.247	1.929	1.778	6.27	2.038	1.231	2.196	2.855	1.165	2.212	0	0	2.146	2.254	3.273	2.175	3.191	2.553	1.442	1.9	0.208	1.803	3.23	0	0	1.367	1.422	2.288
1-Monopalmitin	62.192	58.799	48.142	54.086	57.474	91.548	94.61	98.127	92.007	76.053	90.897	91.42	99.699	96.614	24.737	91.113	63.043	81.628	26.702	13.333	81.624	80.956	90.781	92.259	45.953	33.092	27.437	69.844	20.009	72.147	79.944	75.397	35.008	45.768	42.549	69.367	52.767	82.519	10.914	2.839	6.9	103.756	81.079	12.665	2.912
Lactic acid	0	0	3.116	3.165	2.92	3.59	0	0	0	0	3.433	1.779	3.031	2.39	2.366	2.416	0	0	2.636	2.428	0.218	2.399	3.266	2.888	2.708	2.681	2.988	2.932	3.273	3.781	3.624	2.996	3.368	2.673	2.818	2.986	3.083	3.497	3.232	2.942	3.348	2.756	0	3.183	3.266
Docosahexaenoic acid	0	0	0	0	0	63.837	0	0	0	0	0	43.644	0	21.888	0	0	0	1.181	0	0	0	0.085	0.97	13.95	0	0	0	0.728	67.03	14.971	0	29.113	0	13.474	29.518	37.361	14.274	63.111	0	22.96	37.968	11.108	0	4.493	33.697
Hexanedioic acid	0.251	0.238	0.135	0.092	0.225	0.337	0.329	0	0.215	0.274	0.314	0.143	0.239	0.229	0.151	0.151	0.26	0	0.171	0.195	0.109	0.17	0.189	0.244	0.231	0.176	0.16	0.278	0.327	0.281	0.302	0.298	0.21	0.194	0.22	0.206	0.253	0.232	0.258	0.267	0.264	0.226	0.287	0.248	0.312
